# Supplementary material for: Selection Signature and CRISPR/Cas9-Mediated Gene Knockout Analyses Reveal ZC3H10 Involved in Cold Adaptation in Chinese Native Cattle
Source: Genes (Basel). 2022 Oct 20;13(10):1910. doi: 10.3390/genes13101910 (PMC9601761; doi:10.3390/genes13101910)
Supplement: Supplementary file 1 [file genes-13-01910-s001.zip]

Archive with 2 entries (2 files):
- Supplementary Tables/Supplementary Tables.pdf
- Supplementary Tables/table_S5_Table_of_differential_genes.xlsx
