# Supplementary material for: Selection Signature and CRISPR/Cas9-Mediated Gene Knockout Analyses Reveal ZC3H10 Involved in Cold Adaptation in Chinese Native Cattle
Source: Genes (Basel). 2022 Oct 20;13(10):1910. doi: 10.3390/genes13101910 (PMC9601761; doi:10.3390/genes13101910)
Supplement: Supplementary file 1 [file genes-13-01910-s001.zip › Supplementary Tables/table_S5_Table_of_differential_genes.xlsx]

## Sheet: KO_LT vs KO
gene_id	gene_name	transcript_id	GO	KEGG	KO_ENTRY	EC	Description	trans_type	FPKM.KO1_LT	FPKM.KO2_LT	FPKM.KO1	FPKM.KO2	fc	log2(fc)	pval	qval	regulation	significant
ENSBTAG00000019517	ELN	ENSBTAT00000057593;ENSBTAT00000080208;ENSBTAT00000074048;ENSBTAT00000068399;ENSBTAT00000076322	GO:0003151(outflow tract morphogenesis);GO:0005201(extracellular matrix structural constituent);GO:0007519(skeletal muscle tissue development);GO:0030198(extracellular matrix organization);GO:0030833(regulation of actin filament polymerization);GO:0043149(stress fiber assembly);GO:0050840(extracellular matrix binding);GO:0062023(collagen-containing extracellular matrix);GO:0071953(elastic fiber);…	04974(Protein digestion and absorption);04974(Protein digestion and absorption)	K14211	NA	elastin [Source:NCBI gene;Acc:280781]	protein_coding	1573.32	1593.2	248.725	233.644	6.56452	2.71469	1e-304	2e-301	up	yes
ENSBTAG00000021466	COL3A1	ENSBTAT00000028617	GO:0001568(blood vessel development);GO:0002020(protease binding);GO:0005178(integrin binding);GO:0005201(extracellular matrix structural constituent);GO:0005515(protein binding);GO:0005581(collagen trimer);GO:0005586(collagen type III trimer);GO:0005615(extracellular space);GO:0007160(cell-matrix adhesion);GO:0007179(transforming growth factor beta receptor signaling pathway);GO:0007229(integrin…	04611(Platelet activation);04926(Relaxin signaling pathway);04933(AGE-RAGE signaling pathway in diabetic complications);04974(Protein digestion and absorption);05146(Amoebiasis)	K19720	NA	collagen type III alpha 1 chain [Source:VGNC Symbol;Acc:VGNC:27565]	protein_coding	5991.23	5992.25	1072.36	1148.64	5.39553	2.43177	1e-296	3.06067e-293	up	yes
ENSBTAG00000000507	NR4A1	ENSBTAT00000071983;ENSBTAT00000076548;ENSBTAT00000084818;ENSBTAT00000046887;ENSBTAT00000082220	GO:0000977(RNA polymerase II regulatory region sequence-specific DNA binding);GO:0000978(RNA polymerase II proximal promoter sequence-specific DNA binding);GO:0001228(DNA-binding transcription activator activity, RNA polymerase II-specific);GO:0003677(DNA binding);GO:0003700(DNA-binding transcription factor activity);GO:0003707(steroid hormone receptor activity);GO:0004879(nuclear receptor activi…	04010(MAPK signaling pathway);04151(PI3K-Akt signaling pathway);04925(Aldosterone synthesis and secretion);04927(Cortisol synthesis and secretion);04934(Cushing syndrome);04934(Cushing syndrome)	K04465	NA	nuclear receptor subfamily 4 group A member 1 [Source:VGNC Symbol;Acc:VGNC:32245]	protein_coding	26.0464	29.8298	1.47688	1.63087	17.9797	4.16829	1.66695e-265	2.58807e-262	up	yes
ENSBTAG00000055158	TP53INP1	ENSBTAT00000084811	GO:0000045(autophagosome assembly);GO:0005634(nucleus);GO:0005776(autophagosome);GO:0005829(cytosol);GO:0006355(regulation of transcription, DNA-templated);GO:0007050(cell cycle arrest);GO:0008285(negative regulation of cell population proliferation);GO:0009408(response to heat);GO:0010506(regulation of autophagy);GO:0010508(positive regulation of autophagy);GO:0010628(positive regulation of gene…	NA	K15310	NA	tumor protein p53 inducible nuclear protein 1 [Source:NCBI gene;Acc:782667]	protein_coding	183.011	178.798	51.5523	50.9893	3.52842	1.81902	1.72597e-164	1.19098e-161	up	yes
ENSBTAG00000000396	PIM1	ENSBTAT00000000511	GO:0000166(nucleotide binding);GO:0004672(protein kinase activity);GO:0004674(protein serine/threonine kinase activity);GO:0005524(ATP binding);GO:0005634(nucleus);GO:0005730(nucleolus);GO:0005737(cytoplasm);GO:0005829(cytosol);GO:0006468(protein phosphorylation);GO:0006915(apoptotic process);GO:0007049(cell cycle);GO:0008134(transcription factor binding);GO:0008283(cell population proliferation)…	04630(Jak-STAT signaling pathway);04933(AGE-RAGE signaling pathway in diabetic complications);05200(Pathways in cancer);05206(MicroRNAs in cancer);05221(Acute myeloid leukemia)	K04702	EC:2.7.11.1	Pim-1 proto-oncogene, serine/threonine kinase [Source:VGNC Symbol;Acc:VGNC:32899]	protein_coding	21.3359	21.5208	2.05675	2.05842	10.4143	3.3805	1.10651e-161	6.87182e-159	up	yes
ENSBTAG00000048608	RF00002	ENSBTAT00000076306	NA	NA	NA	NA		rRNA	309.326	344.821	19.6426	17.4579	17.6318	4.14011	8.5641e-157	4.98618e-154	up	yes
ENSBTAG00000048508	INHBA	ENSBTAT00000066382	GO:0000082(G1/S transition of mitotic cell cycle);GO:0001541(ovarian follicle development);GO:0001707(mesoderm formation);GO:0001942(hair follicle development);GO:0002244(hematopoietic progenitor cell differentiation);GO:0005102(signaling receptor binding);GO:0005125(cytokine activity);GO:0005160(transforming growth factor beta receptor binding);GO:0005179(hormone activity);GO:0005515(protein bin…	04060(Cytokine-cytokine receptor interaction);04350(TGF-beta signaling pathway);04550(Signaling pathways regulating pluripotency of stem cells)	K04667	NA	inhibin subunit beta A [Source:NCBI gene;Acc:281867]	protein_coding	128.627	133.012	19.8187	15.9297	7.3189	2.87163	3.05133e-146	1.53647e-143	up	yes
ENSBTAG00000013863	DUSP1	ENSBTAT00000018411	GO:0000188(inactivation of MAPK activity);GO:0004721(phosphoprotein phosphatase activity);GO:0004722(protein serine/threonine phosphatase activity);GO:0004725(protein tyrosine phosphatase activity);GO:0005634(nucleus);GO:0005737(cytoplasm);GO:0006470(protein dephosphorylation);GO:0007162(negative regulation of cell adhesion);GO:0008138(protein tyrosine/serine/threonine phosphatase activity);GO:00…	04010(MAPK signaling pathway);04726(Serotonergic synapse);05418(Fluid shear stress and atherosclerosis)	K21278	3.1.3.48;EC:3.1.3.16	dual specificity phosphatase 1 [Source:VGNC Symbol;Acc:VGNC:28248]	protein_coding	74.1776	82.1218	13.9754	13.2887	5.7328	2.51924	1.75995e-139	8.19741e-137	up	yes
ENSBTAG00000009844	CCN1	ENSBTAT00000012977;ENSBTAT00000074422	GO:0001649(osteoblast differentiation);GO:0001934(positive regulation of protein phosphorylation);GO:0002041(intussusceptive angiogenesis);GO:0003181(atrioventricular valve morphogenesis);GO:0003278(apoptotic process involved in heart morphogenesis);GO:0003281(ventricular septum development);GO:0005178(integrin binding);GO:0005515(protein binding);GO:0005520(insulin-like growth factor binding);GO…	NA	K06829	NA	cellular communication network factor 1 [Source:VGNC Symbol;Acc:VGNC:50270]	protein_coding	443.276	435.986	138.599	144.634	3.10438	1.6343	5.36886e-139	2.43969e-136	up	yes
ENSBTAG00000002107	FZD1	ENSBTAT00000002720	GO:0001934(positive regulation of protein phosphorylation);GO:0003149(membranous septum morphogenesis);GO:0003150(muscular septum morphogenesis);GO:0003151(outflow tract morphogenesis);GO:0004888(transmembrane signaling receptor activity);GO:0005102(signaling receptor binding);GO:0005109(frizzled binding);GO:0005515(protein binding);GO:0005886(plasma membrane);GO:0007166(cell surface receptor sig…	04150(mTOR signaling pathway);04310(Wnt signaling pathway);04390(Hippo signaling pathway);04550(Signaling pathways regulating pluripotency of stem cells);04916(Melanogenesis);04934(Cushing syndrome);05165(Human papillomavirus infection);05200(Pathways in cancer);05205(Proteoglycans in cancer);05217(Basal cell carcinoma);05224(Breast cancer);05225(Hepatocellular carcinoma);05226(Gastric cancer)	K02432	NA	frizzled class receptor 1 [Source:VGNC Symbol;Acc:VGNC:29165]	protein_coding	56.9085	56.0262	14.5364	15.6541	3.74074	1.90332	1.05754e-126	3.86332e-124	up	yes
ENSBTAG00000001745	LUM	ENSBTAT00000002279	GO:0005515(protein binding);GO:0005518(collagen binding);GO:0005576(extracellular region);GO:0005583(fibrillar collagen trimer);GO:0007601(visual perception);GO:0030199(collagen fibril organization);GO:0031012(extracellular matrix);GO:0032914(positive regulation of transforming growth factor beta1 production);GO:0045944(positive regulation of transcription by RNA polymerase II);GO:0062023(collage…	05205(Proteoglycans in cancer)	K08122	NA	lumican [Source:VGNC Symbol;Acc:VGNC:31081]	protein_coding	922.995	852.412	217.635	252.634	3.77531	1.91659	1.12411e-112	3.37796e-110	up	yes
ENSBTAG00000018046	B3GNT2	ENSBTAT00000024024	GO:0000139(Golgi membrane);GO:0005783(endoplasmic reticulum);GO:0005794(Golgi apparatus);GO:0006486(protein glycosylation);GO:0007411(axon guidance);GO:0007608(sensory perception of smell);GO:0008376(acetylgalactosaminyltransferase activity);GO:0008378(galactosyltransferase activity);GO:0008532(N-acetyllactosaminide beta-1,3-N-acetylglucosaminyltransferase activity);GO:0016020(membrane);GO:001602…	00533(Glycosaminoglycan biosynthesis - keratan sulfate);00601(Glycosphingolipid biosynthesis - lacto and neolacto series)	K00741	EC:2.4.1.149	UDP-GlcNAc:betaGal beta-1,3-N-acetylglucosaminyltransferase 2 [Source:NCBI gene;Acc:515585]	protein_coding	69.9415	65.1631	16.8877	18.8921	3.776	1.91686	1.61718e-100	4.12736e-98	up	yes
ENSBTAG00000005596	IGFBP2	ENSBTAT00000007349	GO:0005520(insulin-like growth factor binding);GO:0005576(extracellular region);GO:0005615(extracellular space);GO:0019838(growth factor binding);GO:0031994(insulin-like growth factor I binding);GO:0031995(insulin-like growth factor II binding);GO:0032868(response to insulin);GO:0040008(regulation of growth);GO:0042104(positive regulation of activated T cell proliferation);GO:0043567(regulation o…	NA	NA	NA	insulin like growth factor binding protein 2 [Source:VGNC Symbol;Acc:VGNC:30084]	protein_coding	335.018	347.643	88.8047	72.3253	4.23671	2.08295	8.48941e-85	1.50635e-82	up	yes
ENSBTAG00000010457	NUAK1	ENSBTAT00000013805	GO:0001650(fibrillar center);GO:0002039(p53 binding);GO:0004672(protein kinase activity);GO:0004674(protein serine/threonine kinase activity);GO:0005524(ATP binding);GO:0005634(nucleus);GO:0005737(cytoplasm);GO:0006468(protein phosphorylation);GO:0015630(microtubule cytoskeleton);GO:0030155(regulation of cell adhesion);GO:0035507(regulation of myosin-light-chain-phosphatase activity);GO:0035556(i…	NA	K08800	EC:2.7.11.1	NUAK family kinase 1 [Source:VGNC Symbol;Acc:VGNC:50006]	protein_coding	70.2198	68.8633	24.2073	23.2484	2.9308	1.5513	1.69682e-76	2.4318e-74	up	yes
ENSBTAG00000008596	PRICKLE1	ENSBTAT00000011340;ENSBTAT00000084935;ENSBTAT00000072372	GO:0001843(neural tube closure);GO:0005634(nucleus);GO:0005829(cytosol);GO:0006606(protein import into nucleus);GO:0008270(zinc ion binding);GO:0031398(positive regulation of protein ubiquitination);GO:0031965(nuclear membrane);GO:0032436(positive regulation of proteasomal ubiquitin-dependent protein catabolic process);GO:0035904(aorta development);GO:0045892(negative regulation of transcription,…	04310(Wnt signaling pathway);04310(Wnt signaling pathway)	K04511	NA	prickle planar cell polarity protein 1 [Source:VGNC Symbol;Acc:VGNC:33315]	protein_coding	53.7617	57.5027	21.4169	21.5328	2.59057	1.37327	2.28941e-71	3.0038e-69	up	yes
ENSBTAG00000002292	SMARCA1	ENSBTAT00000082702;ENSBTAT00000002973	GO:0000166(nucleotide binding);GO:0000790(nuclear chromatin);GO:0003676(nucleic acid binding);GO:0003677(DNA binding);GO:0004386(helicase activity);GO:0005524(ATP binding);GO:0005634(nucleus);GO:0005654(nucleoplasm);GO:0006325(chromatin organization);GO:0006338(chromatin remodeling);GO:0007420(brain development);GO:0016589(NURF complex);GO:0016787(hydrolase activity);GO:0016818(hydrolase activity…	NA	K11727	EC:3.6.4.-	SWI/SNF related, matrix associated, actin dependent regulator of chromatin, subfamily a, member 1 [Source:VGNC Symbol;Acc:VGNC:34985]	protein_coding	45.5795	40.873	12.0787	10.2971	3.86368	1.94997	9.28753e-68	1.09516e-65	up	yes
ENSBTAG00000014835	SPARC	ENSBTAT00000019758;ENSBTAT00000075057	GO:0001937(negative regulation of endothelial cell proliferation);GO:0005509(calcium ion binding);GO:0005515(protein binding);GO:0005518(collagen binding);GO:0005576(extracellular region);GO:0005604(basement membrane);GO:0005615(extracellular space);GO:0005737(cytoplasm);GO:0009986(cell surface);GO:0010595(positive regulation of endothelial cell migration);GO:0016363(nuclear matrix);GO:0016525(ne…	NA	NA	NA	secreted protein acidic and cysteine rich [Source:VGNC Symbol;Acc:VGNC:35171]	protein_coding	11219.5	10948.1	5374.38	5635.31	2.01346	1.00968	1.67646e-64	1.81594e-62	up	yes
ENSBTAG00000001835	GJA1	ENSBTAT00000002398	GO:0001649(osteoblast differentiation);GO:0001701(in utero embryonic development);GO:0001764(neuron migration);GO:0001947(heart looping);GO:0002070(epithelial cell maturation);GO:0002088(lens development in camera-type eye);GO:0003294(atrial ventricular junction remodeling);GO:0005102(signaling receptor binding);GO:0005243(gap junction channel activity);GO:0005654(nucleoplasm);GO:0005737(cytoplas…	04540(Gap junction);05412(Arrhythmogenic right ventricular cardiomyopathy (ARVC))	K07372	NA	gap junction protein alpha 1 [Source:VGNC Symbol;Acc:VGNC:29370]	protein_coding	644.67	643.275	298.368	280.055	2.22665	1.15487	2.33988e-63	2.44912e-61	up	yes
ENSBTAG00000023179	TRIB1	ENSBTAT00000031530	GO:0004672(protein kinase activity);GO:0004860(protein kinase inhibitor activity);GO:0005524(ATP binding);GO:0005634(nucleus);GO:0005737(cytoplasm);GO:0006468(protein phosphorylation);GO:0006469(negative regulation of protein kinase activity);GO:0007254(JNK cascade);GO:0008134(transcription factor binding);GO:0014912(negative regulation of smooth muscle cell migration);GO:0031434(mitogen-activate…	NA	K08814	NA	tribbles pseudokinase 1 [Source:VGNC Symbol;Acc:VGNC:36308]	protein_coding	27.0884	25.5668	3.93528	2.52698	8.14812	3.02647	3.3309e-63	3.44767e-61	up	yes
ENSBTAG00000011358	IER3	ENSBTAT00000015092	GO:0005634(nucleus);GO:0043066(negative regulation of apoptotic process);GO:2001020(regulation of response to DNA damage stimulus)	NA	NA	NA	immediate early response 3 [Source:VGNC Symbol;Acc:VGNC:30039]	protein_coding	150.888	152.332	35.7781	26.0647	4.90308	2.29369	5.87121e-61	5.81844e-59	up	yes
ENSBTAG00000012046	JUNB	ENSBTAT00000015987	GO:0000122(negative regulation of transcription by RNA polymerase II);GO:0000790(nuclear chromatin);GO:0000977(RNA polymerase II regulatory region sequence-specific DNA binding);GO:0000978(RNA polymerase II proximal promoter sequence-specific DNA binding);GO:0000981(DNA-binding transcription factor activity, RNA polymerase II-specific);GO:0001228(DNA-binding transcription activator activity, RNA …	04380(Osteoclast differentiation);04668(TNF signaling pathway)	K09028	NA	JunB proto-oncogene, AP-1 transcription factor subunit [Source:VGNC Symbol;Acc:VGNC:30387]	protein_coding	89.7684	89.9217	31.9436	28.2569	2.98486	1.57766	1.48729e-60	1.44321e-58	up	yes
ENSBTAG00000027020	COL5A2	ENSBTAT00000084344;ENSBTAT00000071369;ENSBTAT00000069045;ENSBTAT00000038684	GO:0001501(skeletal system development);GO:0005201(extracellular matrix structural constituent);GO:0005515(protein binding);GO:0005581(collagen trimer);GO:0005588(collagen type V trimer);GO:0005615(extracellular space);GO:0030198(extracellular matrix organization);GO:0030199(collagen fibril organization);GO:0030903(notochord development);GO:0031012(extracellular matrix);GO:0043588(skin developmen…	04974(Protein digestion and absorption);04974(Protein digestion and absorption)	K19721	NA	collagen type V alpha 2 chain [Source:VGNC Symbol;Acc:VGNC:27568]	protein_coding	674.077	707.104	305.9	334.11	2.15806	1.10974	8.7597e-59	8.00009e-57	up	yes
ENSBTAG00000007431	CEMIP	ENSBTAT00000009776;ENSBTAT00000067950	GO:0004415(hyalurononglucosaminidase activity);GO:0005540(hyaluronic acid binding);GO:0005737(cytoplasm);GO:0005783(endoplasmic reticulum);GO:0005886(plasma membrane);GO:0007605(sensory perception of sound);GO:0010800(positive regulation of peptidyl-threonine phosphorylation);GO:0030214(hyaluronan catabolic process);GO:0030335(positive regulation of cell migration);GO:0030665(clathrin-coated vesi…	NA	K19031	EC:3.2.1.35	cell migration inducing hyaluronidase 1 [Source:VGNC Symbol;Acc:VGNC:27172]	protein_coding	122.106	118.867	43.8323	36.4404	3.00193	1.58589	1.34656e-57	1.20037e-55	up	yes
ENSBTAG00000010531	CYP1B1	ENSBTAT00000013922;ENSBTAT00000075887	GO:0001525(angiogenesis);GO:0002930(trabecular meshwork development);GO:0004497(monooxygenase activity);GO:0005506(iron ion binding);GO:0005739(mitochondrion);GO:0006725(cellular aromatic compound metabolic process);GO:0006805(xenobiotic metabolic process);GO:0006809(nitric oxide biosynthetic process);GO:0007155(cell adhesion);GO:0008202(steroid metabolic process);GO:0008210(estrogen metabolic pr…	00140(Steroid hormone biosynthesis);00380(Tryptophan metabolism);00980(Metabolism of xenobiotics by cytochrome P450);04913(Ovarian steroidogenesis);05204(Chemical carcinogenesis);05206(MicroRNAs in cancer);05206(MicroRNAs in cancer)	K07410	EC:1.14.14.1	cytochrome P450, family 1, subfamily B, polypeptide 1 [Source:NCBI gene;Acc:511470]	protein_coding	32.5301	31.5289	6.43081	8.46302	4.30105	2.10469	4.78351e-57	4.24389e-55	up	yes
ENSBTAG00000000820	GNG11	ENSBTAT00000001086	GO:0003924(GTPase activity);GO:0005515(protein binding);GO:0005834(heterotrimeric G-protein complex);GO:0005886(plasma membrane);GO:0007165(signal transduction);GO:0007186(G protein-coupled receptor signaling pathway);GO:0016020(membrane)	04014(Ras signaling pathway);04062(Chemokine signaling pathway);04151(PI3K-Akt signaling pathway);04371(Apelin signaling pathway);04713(Circadian entrainment);04723(Retrograde endocannabinoid signaling);04724(Glutamatergic synapse);04725(Cholinergic synapse);04726(Serotonergic synapse);04727(GABAergic synapse);04728(Dopaminergic synapse);04926(Relaxin signaling pathway);05032(Morphine addiction);…	K04546	NA	G protein subunit gamma 11 [Source:VGNC Symbol;Acc:VGNC:53646]	protein_coding	81.2357	81.2877	18.3889	13.8819	5.03625	2.33235	2.1981e-52	1.75012e-50	up	yes
ENSBTAG00000002006	THBS1	ENSBTAT00000002600;ENSBTAT00000066769	GO:0000187(activation of MAPK activity);GO:0001786(phosphatidylserine binding);GO:0001937(negative regulation of endothelial cell proliferation);GO:0001953(negative regulation of cell-matrix adhesion);GO:0001968(fibronectin binding);GO:0002040(sprouting angiogenesis);GO:0002544(chronic inflammatory response);GO:0002581(negative regulation of antigen processing and presentation of peptide or polys…	04015(Rap1 signaling pathway);04115(p53 signaling pathway);04145(Phagosome);04151(PI3K-Akt signaling pathway);04350(TGF-beta signaling pathway);04510(Focal adhesion);04512(ECM-receptor interaction);05144(Malaria);05165(Human papillomavirus infection);05205(Proteoglycans in cancer);05206(MicroRNAs in cancer);05219(Bladder cancer);05219(Bladder cancer)	K16857	NA	thrombospondin 1 [Source:VGNC Symbol;Acc:VGNC:35828]	protein_coding	4052.14	4099.65	1402.45	1073.84	3.29193	1.71893	2.22929e-52	1.75991e-50	up	yes
ENSBTAG00000008545	ATF3	ENSBTAT00000011265	GO:0000122(negative regulation of transcription by RNA polymerase II);GO:0000976(transcription regulatory region sequence-specific DNA binding);GO:0000977(RNA polymerase II regulatory region sequence-specific DNA binding);GO:0000978(RNA polymerase II proximal promoter sequence-specific DNA binding);GO:0001227(DNA-binding transcription repressor activity, RNA polymerase II-specific);GO:0003677(DNA…	NA	K09032	NA	activating transcription factor 3 [Source:VGNC Symbol;Acc:VGNC:26241]	protein_coding	33.0794	35.8554	10.3896	9.17799	3.5229	1.81676	4.79257e-52	3.76753e-50	up	yes
ENSBTAG00000016771	PLK2	ENSBTAT00000022307	GO:0000082(G1/S transition of mitotic cell cycle);GO:0000166(nucleotide binding);GO:0000278(mitotic cell cycle);GO:0000785(chromatin);GO:0000922(spindle pole);GO:0004672(protein kinase activity);GO:0004674(protein serine/threonine kinase activity);GO:0005515(protein binding);GO:0005524(ATP binding);GO:0005634(nucleus);GO:0005737(cytoplasm);GO:0005813(centrosome);GO:0005814(centriole);GO:0006468(p…	04068(FoxO signaling pathway)	K08861	EC:2.7.11.21	polo like kinase 2 [Source:VGNC Symbol;Acc:VGNC:33034]	protein_coding	218.513	214.872	68.7902	51.3067	3.60863	1.85145	4.04055e-51	3.08523e-49	up	yes
ENSBTAG00000011224	CITED2	ENSBTAT00000014907	GO:0000790(nuclear chromatin);GO:0001102(RNA polymerase II activating transcription factor binding);GO:0001568(blood vessel development);GO:0001570(vasculogenesis);GO:0001666(response to hypoxia);GO:0001701(in utero embryonic development);GO:0001829(trophectodermal cell differentiation);GO:0001841(neural tube formation);GO:0001843(neural tube closure);GO:0001889(liver development);GO:0001892(embr…	04137(Mitophagy - animal)	K21361	NA	Cbp/p300 interacting transactivator with Glu/Asp rich carboxy-terminal domain 2 [Source:VGNC Symbol;Acc:VGNC:27377]	protein_coding	37.8082	39.5934	13.7903	13.4231	2.84425	1.50805	1.74275e-50	1.31988e-48	up	yes
ENSBTAG00000014357	SDC2	ENSBTAT00000019090;ENSBTAT00000069051	GO:0007399(nervous system development);GO:0009986(cell surface);GO:0016020(membrane);GO:0016021(integral component of membrane);GO:0016477(cell migration);GO:0030154(cell differentiation);GO:0048813(dendrite morphogenesis);GO:0048814(regulation of dendrite morphogenesis);GO:0048814(regulation of dendrite morphogenesis)	04514(Cell adhesion molecules (CAMs));05144(Malaria);05205(Proteoglycans in cancer);05418(Fluid shear stress and atherosclerosis);05418(Fluid shear stress and atherosclerosis)	K16336	NA	syndecan 2 [Source:VGNC Symbol;Acc:VGNC:34379]	protein_coding	29.1002	31.2176	8.5172	10.0145	3.25485	1.70259	1.81392e-43	1.15342e-41	up	yes
ENSBTAG00000004154	SKIL	ENSBTAT00000005438	GO:0000122(negative regulation of transcription by RNA polymerase II);GO:0000978(RNA polymerase II proximal promoter sequence-specific DNA binding);GO:0001227(DNA-binding transcription repressor activity, RNA polymerase II-specific);GO:0001825(blastocyst formation);GO:0002260(lymphocyte homeostasis);GO:0003682(chromatin binding);GO:0005634(nucleus);GO:0007050(cell cycle arrest);GO:0007179(transfo…	04550(Signaling pathways regulating pluripotency of stem cells)	K18499	NA	SKI like proto-oncogene [Source:VGNC Symbol;Acc:VGNC:34648]	protein_coding	22.1515	21.0932	7.80514	7.0894	2.90339	1.53774	1.83945e-43	1.16567e-41	up	yes
ENSBTAG00000000742	AMOTL2	ENSBTAT00000077451;ENSBTAT00000074081;ENSBTAT00000000988	GO:0001525(angiogenesis);GO:0003365(establishment of cell polarity involved in ameboidal cell migration);GO:0005768(endosome);GO:0005923(bicellular tight junction);GO:0016055(Wnt signaling pathway);GO:0016324(apical plasma membrane);GO:0030036(actin cytoskeleton organization);GO:0030334(regulation of cell migration);GO:0031410(cytoplasmic vesicle);GO:0035329(hippo signaling);GO:0042802(identical …	04530(Tight junction);04530(Tight junction)	K06104	NA	angiomotin like 2 [Source:VGNC Symbol;Acc:VGNC:25872]	protein_coding	81.5324	86.3697	37.5774	32.468	2.39705	1.26126	3.60841e-43	2.25598e-41	up	yes
ENSBTAG00000001294	PPP1R15A	ENSBTAT00000001702	GO:0000164(protein phosphatase type 1 complex);GO:0005737(cytoplasm);GO:0005783(endoplasmic reticulum);GO:0019888(protein phosphatase regulator activity);GO:0032516(positive regulation of phosphoprotein phosphatase activity);GO:0034976(response to endoplasmic reticulum stress)	04141(Protein processing in endoplasmic reticulum)	K14019	NA	protein phosphatase 1 regulatory subunit 15A [Source:VGNC Symbol;Acc:VGNC:33228]	protein_coding	41.7203	44.8143	13.6038	10.4633	3.59556	1.84621	8.55814e-43	5.27969e-41	up	yes
ENSBTAG00000010069	EGR1	ENSBTAT00000013284	GO:0000122(negative regulation of transcription by RNA polymerase II);GO:0000976(transcription regulatory region sequence-specific DNA binding);GO:0000977(RNA polymerase II regulatory region sequence-specific DNA binding);GO:0000981(DNA-binding transcription factor activity, RNA polymerase II-specific);GO:0001228(DNA-binding transcription activator activity, RNA polymerase II-specific);GO:0001666…	04371(Apelin signaling pathway);04912(GnRH signaling pathway);04928(Parathyroid hormone synthesis, secretion and action);04933(AGE-RAGE signaling pathway in diabetic complications);05020(Prion diseases);05166(Human T-cell leukemia virus 1 infection)	K09203	NA	early growth response 1 [Source:VGNC Symbol;Acc:VGNC:52766]	protein_coding	325.904	331.14	6.64472	11.9549	35.3256	5.14264	3.11724e-40	1.74932e-38	up	yes
ENSBTAG00000011677	HIST1H1C	ENSBTAT00000015499	GO:0000122(negative regulation of transcription by RNA polymerase II);GO:0000786(nucleosome);GO:0003677(DNA binding);GO:0003690(double-stranded DNA binding);GO:0005515(protein binding);GO:0005634(nucleus);GO:0005694(chromosome);GO:0005719(nuclear euchromatin);GO:0006334(nucleosome assembly);GO:0006355(regulation of transcription, DNA-templated);GO:0006357(regulation of transcription by RNA polyme…	NA	NA	NA	Histone H1.2 [Source:UniProtKB/Swiss-Prot;Acc:P02253]	protein_coding	26.9674	25.8753	3.95285	2.61723	8.04295	3.00772	2.96969e-38	1.55854e-36	up	yes
ENSBTAG00000021752	DNAJB4	ENSBTAT00000028994	GO:0000122(negative regulation of transcription by RNA polymerase II);GO:0001671(ATPase activator activity);GO:0005654(nucleoplasm);GO:0005737(cytoplasm);GO:0005829(cytosol);GO:0005886(plasma membrane);GO:0006457(protein folding);GO:0016020(membrane);GO:0032781(positive regulation of ATPase activity);GO:0051082(unfolded protein binding);GO:0051085(chaperone cofactor-dependent protein refolding);G…	NA	K09510	NA	DnaJ heat shock protein family (Hsp40) member B4 [Source:VGNC Symbol;Acc:VGNC:55166]	protein_coding	91.9803	91.2422	42.7295	38.9191	2.24404	1.1661	1.47579e-36	7.25471e-35	up	yes
ENSBTAG00000046307	CEBPD	ENSBTAT00000064621	GO:0000978(RNA polymerase II proximal promoter sequence-specific DNA binding);GO:0001228(DNA-binding transcription activator activity, RNA polymerase II-specific);GO:0002244(hematopoietic progenitor cell differentiation);GO:0003677(DNA binding);GO:0003700(DNA-binding transcription factor activity);GO:0005634(nucleus);GO:0005654(nucleoplasm);GO:0006355(regulation of transcription, DNA-templated);G…	NA	K10050	NA	CCAAT enhancer binding protein delta [Source:NCBI gene;Acc:281678]	protein_coding	31.6975	31.2901	12.2407	11.3268	2.67264	1.41827	6.62592e-35	3.11736e-33	up	yes
ENSBTAG00000005305	NTS	ENSBTAT00000006980	GO:0005184(neuropeptide hormone activity);GO:0005576(extracellular region);GO:0010469(regulation of signaling receptor activity);GO:0030133(transport vesicle);GO:0031410(cytoplasmic vesicle);GO:0043679(axon terminus);GO:0050880(regulation of blood vessel size)	04080(Neuroactive ligand-receptor interaction)	K05235	NA	neurotensin [Source:VGNC Symbol;Acc:VGNC:32311]	protein_coding	33.7524	29.9623	0.375707	0.150694	121.038	6.91932	5.1881e-34	2.31797e-32	up	yes
ENSBTAG00000013860	GADD45A	ENSBTAT00000033450	GO:0000185(activation of MAPKKK activity);GO:0000979(RNA polymerase II core promoter sequence-specific DNA binding);GO:0005634(nucleus);GO:0005737(cytoplasm);GO:0006469(negative regulation of protein kinase activity);GO:0006974(cellular response to DNA damage stimulus);GO:0007049(cell cycle);GO:0007050(cell cycle arrest);GO:0007098(centrosome cycle);GO:0016607(nuclear speck);GO:0019900(kinase bin…	04010(MAPK signaling pathway);04068(FoxO signaling pathway);04110(Cell cycle);04115(p53 signaling pathway);04210(Apoptosis);04218(Cellular senescence);05169(Epstein-Barr virus infection);05200(Pathways in cancer);05202(Transcriptional misregulation in cancer);05210(Colorectal cancer);05212(Pancreatic cancer);05213(Endometrial cancer);05214(Glioma);05216(Thyroid cancer);05217(Basal cell carcinoma)…	K04402	NA	growth arrest and DNA damage inducible alpha [Source:VGNC Symbol;Acc:VGNC:29206]	protein_coding	142.458	141.926	66.7192	54.2935	2.35004	1.23268	4.00285e-30	1.56346e-28	up	yes
ENSBTAG00000015618	GDF15	ENSBTAT00000020744	GO:0000187(activation of MAPK activity);GO:0002023(reduction of food intake in response to dietary excess);GO:0005125(cytokine activity);GO:0005160(transforming growth factor beta receptor binding);GO:0005576(extracellular region);GO:0005615(extracellular space);GO:0005634(nucleus);GO:0005737(cytoplasm);GO:0005794(Golgi apparatus);GO:0008083(growth factor activity);GO:0010469(regulation of signal…	04060(Cytokine-cytokine receptor interaction)	K05504	NA	growth differentiation factor 15 [Source:VGNC Symbol;Acc:VGNC:29301]	protein_coding	43.6819	41.4988	13.6234	16.8738	2.79306	1.48185	5.07687e-30	1.97056e-28	up	yes
ENSBTAG00000004322	FOS	ENSBTAT00000005660	GO:0000978(RNA polymerase II proximal promoter sequence-specific DNA binding);GO:0000979(RNA polymerase II core promoter sequence-specific DNA binding);GO:0001102(RNA polymerase II activating transcription factor binding);GO:0001228(DNA-binding transcription activator activity, RNA polymerase II-specific);GO:0003677(DNA binding);GO:0003682(chromatin binding);GO:0003690(double-stranded DNA binding…	01522(Endocrine resistance);04010(MAPK signaling pathway);04024(cAMP signaling pathway);04210(Apoptosis);04380(Osteoclast differentiation);04620(Toll-like receptor signaling pathway);04657(IL-17 signaling pathway);04658(Th1 and Th2 cell differentiation);04659(Th17 cell differentiation);04660(T cell receptor signaling pathway);04662(B cell receptor signaling pathway);04668(TNF signaling pathway);0…	K04379	NA	Fos proto-oncogene, AP-1 transcription factor subunit [Source:VGNC Symbol;Acc:VGNC:29073]	protein_coding	69.8599	70.8223	3.54834	1.94177	25.6246	4.67946	7.55569e-29	2.74941e-27	up	yes
ENSBTAG00000034360	SERF1A	ENSBTAT00000048677	NA	NA	NA	NA	small EDRK-rich factor 1A (telomeric) [Source:NCBI gene;Acc:526395]	protein_coding	64.7173	69.4567	27.0161	27.3836	2.46644	1.30243	3.0753e-27	1.05907e-25	up	yes
ENSBTAG00000021301	ACSF2	ENSBTAT00000028385;ENSBTAT00000085240	GO:0000166(nucleotide binding);GO:0003824(catalytic activity);GO:0005524(ATP binding);GO:0005739(mitochondrion);GO:0006629(lipid metabolic process);GO:0006631(fatty acid metabolic process);GO:0016874(ligase activity);GO:0016874(ligase activity)	NA	K00666	EC:6.2.1.-	acyl-CoA synthetase family member 2 [Source:VGNC Symbol;Acc:VGNC:25562]	protein_coding	48.32	48.0275	21.5382	16.2514	2.54958	1.35026	2.64757e-25	8.4754e-24	up	yes
ENSBTAG00000023929	FOSL2	ENSBTAT00000032910;ENSBTAT00000071052	GO:0000977(RNA polymerase II regulatory region sequence-specific DNA binding);GO:0000978(RNA polymerase II proximal promoter sequence-specific DNA binding);GO:0001228(DNA-binding transcription activator activity, RNA polymerase II-specific);GO:0003334(keratinocyte development);GO:0003677(DNA binding);GO:0003682(chromatin binding);GO:0003700(DNA-binding transcription factor activity);GO:0005634(nu…	04380(Osteoclast differentiation);04380(Osteoclast differentiation)	K09030	NA	FOS like 2, AP-1 transcription factor subunit [Source:VGNC Symbol;Acc:VGNC:29076]	protein_coding	48.4352	45.6145	24.1022	19.6927	2.14751	1.10266	2.41519e-24	7.37662e-23	up	yes
ENSBTAG00000018016	NUPR1	ENSBTAT00000023981	GO:0002526(acute inflammatory response);GO:0003677(DNA binding);GO:0003682(chromatin binding);GO:0003713(transcription coactivator activity);GO:0005634(nucleus);GO:0005737(cytoplasm);GO:0005829(cytosol);GO:0006473(protein acetylation);GO:0008283(cell population proliferation);GO:0008285(negative regulation of cell population proliferation);GO:0008584(male gonad development);GO:0009636(response to…	05202(Transcriptional misregulation in cancer)	K15626	NA	nuclear protein 1, transcriptional regulator [Source:VGNC Symbol;Acc:VGNC:32369]	protein_coding	64.9341	61.9848	17.2013	23.4071	3.12543	1.64406	3.38004e-24	1.02064e-22	up	yes
ENSBTAG00000009705	SERPINF1	ENSBTAT00000012804	GO:0004867(serine-type endopeptidase inhibitor activity);GO:0005576(extracellular region);GO:0005615(extracellular space);GO:0010951(negative regulation of endopeptidase activity);GO:0016525(negative regulation of angiogenesis);GO:0042470(melanosome);GO:0050769(positive regulation of neurogenesis);GO:0060770(negative regulation of epithelial cell proliferation involved in prostate gland developme…	04310(Wnt signaling pathway)	K19614	NA	serpin family F member 1 [Source:VGNC Symbol;Acc:VGNC:34478]	protein_coding	679.538	650.659	256.534	350.301	2.19203	1.13226	4.10353e-24	1.23112e-22	up	yes
ENSBTAG00000009012	PTX3	ENSBTAT00000011863	GO:0001550(ovarian cumulus expansion);GO:0001849(complement component C1q binding);GO:0001872((1->3)-beta-D-glucan binding);GO:0001878(response to yeast);GO:0005615(extracellular space);GO:0008228(opsonization);GO:0030198(extracellular matrix organization);GO:0031012(extracellular matrix);GO:0042802(identical protein binding);GO:0044869(negative regulation by host of viral exo-alpha-sialidase act…	NA	NA	NA	pentraxin 3 [Source:VGNC Symbol;Acc:VGNC:33566]	protein_coding	28.9902	33.6678	7.84042	11.9099	3.1725	1.66562	2.19913e-21	5.72234e-20	up	yes
ENSBTAG00000051316	ENSBTAG00000051316	ENSBTAT00000069309	NA	NA	NA	NA		pseudogene	82.9731	81.8951	44.8471	36.0604	2.03774	1.02697	1.04053e-14	1.79334e-13	up	yes
ENSBTAG00000011864	RGMB	ENSBTAT00000015746	GO:0005793(endoplasmic reticulum-Golgi intermediate compartment);GO:0005886(plasma membrane);GO:0007155(cell adhesion);GO:0007165(signal transduction);GO:0015026(coreceptor activity);GO:0030509(BMP signaling pathway);GO:0042802(identical protein binding);GO:0045893(positive regulation of transcription, DNA-templated);GO:0046658(anchored component of plasma membrane)	NA	NA	NA	repulsive guidance molecule BMP co-receptor b [Source:VGNC Symbol;Acc:VGNC:55306]	protein_coding	24.6764	22.3471	12.023	10.6556	2.07348	1.05205	8.83761e-14	1.43302e-12	up	yes
ENSBTAG00000025462	GADD45B	ENSBTAT00000035803	GO:0000185(activation of MAPKKK activity);GO:0000186(activation of MAPKK activity);GO:0005634(nucleus);GO:0005737(cytoplasm);GO:0006469(negative regulation of protein kinase activity);GO:0006915(apoptotic process);GO:0007275(multicellular organism development);GO:0030154(cell differentiation);GO:0043065(positive regulation of apoptotic process);GO:0046330(positive regulation of JNK cascade);GO:00…	04010(MAPK signaling pathway);04068(FoxO signaling pathway);04110(Cell cycle);04115(p53 signaling pathway);04210(Apoptosis);04218(Cellular senescence);05169(Epstein-Barr virus infection);05200(Pathways in cancer);05202(Transcriptional misregulation in cancer);05210(Colorectal cancer);05212(Pancreatic cancer);05213(Endometrial cancer);05214(Glioma);05216(Thyroid cancer);05217(Basal cell carcinoma)…	K04402	NA	growth arrest and DNA damage inducible beta [Source:VGNC Symbol;Acc:VGNC:29207]	protein_coding	27.9256	31.5876	14.0065	9.2099	2.56342	1.35807	2.40235e-13	3.77705e-12	up	yes
ENSBTAG00000006367	CCN2	ENSBTAT00000008357;ENSBTAT00000074642	GO:0001502(cartilage condensation);GO:0001503(ossification);GO:0001525(angiogenesis);GO:0001894(tissue homeostasis);GO:0005178(integrin binding);GO:0005515(protein binding);GO:0005520(insulin-like growth factor binding);GO:0005576(extracellular region);GO:0007155(cell adhesion);GO:0007160(cell-matrix adhesion);GO:0007229(integrin-mediated signaling pathway);GO:0008022(protein C-terminus binding);…	04371(Apelin signaling pathway);04390(Hippo signaling pathway);04390(Hippo signaling pathway)	K06827	NA	cellular communication network factor 2 [Source:VGNC Symbol;Acc:VGNC:27794]	protein_coding	1738.82	1787.6	440.417	269.688	4.96606	2.3121	1.19613e-11	1.61838e-10	up	yes
ENSBTAG00000020895	LOXL4	ENSBTAT00000027838	GO:0004720(protein-lysine 6-oxidase activity);GO:0005044(scavenger receptor activity);GO:0005507(copper ion binding);GO:0005615(extracellular space);GO:0006898(receptor-mediated endocytosis);GO:0016020(membrane);GO:0016641(oxidoreductase activity, acting on the CH-NH2 group of donors, oxygen as acceptor);GO:0018057(peptidyl-lysine oxidation);GO:0030199(collagen fibril organization);GO:0043235(rec…	NA	K00280	EC:1.4.3.-	lysyl oxidase like 4 [Source:VGNC Symbol;Acc:VGNC:55958]	protein_coding	320.548	332.831	86.4997	53.0801	4.68104	2.22683	5.3295e-11	6.83371e-10	up	yes
ENSBTAG00000002080	CCN3	ENSBTAT00000002689	GO:0001525(angiogenesis);GO:0002062(chondrocyte differentiation);GO:0005112(Notch binding);GO:0005178(integrin binding);GO:0005515(protein binding);GO:0005520(insulin-like growth factor binding);GO:0005576(extracellular region);GO:0005737(cytoplasm);GO:0005921(gap junction);GO:0007155(cell adhesion);GO:0008201(heparin binding);GO:0010761(fibroblast migration);GO:0010832(negative regulation of myo…	NA	NA	NA	cellular communication network factor 3 [Source:VGNC Symbol;Acc:VGNC:57785]	protein_coding	527.914	542.176	184.588	123.572	3.47251	1.79598	1.20167e-10	1.49554e-09	up	yes
ENSBTAG00000048350	RF01872	ENSBTAT00000083254	NA	NA	NA	NA		misc_RNA	98.4181	88.8489	35.8998	45.6293	2.29693	1.19971	7.22218e-08	6.46595e-07	up	yes
ENSBTAG00000011847	ASPN	ENSBTAT00000035046	GO:0005509(calcium ion binding);GO:0005515(protein binding);GO:0005518(collagen binding);GO:0005576(extracellular region);GO:0030512(negative regulation of transforming growth factor beta receptor signaling pathway);GO:0031012(extracellular matrix);GO:0070171(negative regulation of tooth mineralization)	NA	K08120	NA	asporin [Source:VGNC Symbol;Acc:VGNC:26222]	protein_coding	584.965	522.889	73.6469	176.036	4.43705	2.1496	8.53107e-05	0.000475448	up	yes
ENSBTAG00000003505	DCN	ENSBTAT00000004562	GO:0005515(protein binding);GO:0005518(collagen binding);GO:0005539(glycosaminoglycan binding);GO:0005576(extracellular region);GO:0010508(positive regulation of autophagy);GO:0010596(negative regulation of endothelial cell migration);GO:0014068(positive regulation of phosphatidylinositol 3-kinase signaling);GO:0016239(positive regulation of macroautophagy);GO:0016525(negative regulation of angio…	04350(TGF-beta signaling pathway);05205(Proteoglycans in cancer)	K04660	NA	decorin [Source:VGNC Symbol;Acc:VGNC:27918]	protein_coding	304.569	297.344	65.9192	134.859	2.99791	1.58395	0.000338381	0.00165556	up	yes
ENSBTAG00000034529	HMGA1	ENSBTAT00000048910;ENSBTAT00000086503;ENSBTAT00000070411	GO:0000785(chromatin);GO:0003677(DNA binding);GO:0003906(DNA-(apurinic or apyrimidinic site) endonuclease activity);GO:0005634(nucleus);GO:0006284(base-excision repair);GO:0006355(regulation of transcription, DNA-templated);GO:0006355(regulation of transcription, DNA-templated)	NA	K09282	NA	high mobility group AT-hook 1 [Source:VGNC Symbol;Acc:VGNC:29874]	protein_coding	4.70341	5.16215	72.0717	81.5816	0.0642066	-3.96113	3.593e-249	4.46275e-246	down	yes
ENSBTAG00000019262	TOP2A	ENSBTAT00000061367	GO:0000166(nucleotide binding);GO:0000228(nuclear chromosome);GO:0000287(magnesium ion binding);GO:0000712(resolution of meiotic recombination intermediates);GO:0000793(condensed chromosome);GO:0000819(sister chromatid segregation);GO:0002244(hematopoietic progenitor cell differentiation);GO:0003677(DNA binding);GO:0003682(chromatin binding);GO:0003916(DNA topoisomerase activity);GO:0003918(DNA t…	01524(Platinum drug resistance)	K03164	EC:5.6.2.2	DNA topoisomerase II alpha [Source:VGNC Symbol;Acc:VGNC:49583]	protein_coding	0.455024	0.272892	22.2915	19.5788	0.017385	-5.84601	9.34784e-200	9.16629e-197	down	yes
ENSBTAG00000018643	PRC1	ENSBTAT00000076885;ENSBTAT00000024808	GO:0000226(microtubule cytoskeleton organization);GO:0001578(microtubule bundle formation);GO:0005634(nucleus);GO:0005819(spindle);GO:0005856(cytoskeleton);GO:0008017(microtubule binding);GO:0008284(positive regulation of cell population proliferation);GO:0019894(kinesin binding);GO:0019901(protein kinase binding);GO:0030496(midbody);GO:0032465(regulation of cytokinesis);GO:0070938(contractile ri…	NA	K16732	NA	protein regulator of cytokinesis 1 [Source:VGNC Symbol;Acc:VGNC:33285]	protein_coding	0.657796	0.738019	23.7595	18.9266	0.0326995	-4.93459	1.93043e-148	1.0276e-145	down	yes
ENSBTAG00000005077	CXCL12	ENSBTAT00000031279;ENSBTAT00000077980;ENSBTAT00000084977;ENSBTAT00000083508	GO:0005178(integrin binding);GO:0005576(extracellular region);GO:0006935(chemotaxis);GO:0006952(defense response);GO:0006955(immune response);GO:0008009(chemokine activity);GO:0009897(external side of plasma membrane);GO:0030335(positive regulation of cell migration);GO:0033622(integrin activation);GO:0038146(chemokine (C-X-C motif) ligand 12 signaling pathway);GO:0042379(chemokine receptor bindi…	04060(Cytokine-cytokine receptor interaction);04062(Chemokine signaling pathway);04064(NF-kappa B signaling pathway);04360(Axon guidance);04670(Leukocyte transendothelial migration);04672(Intestinal immune network for IgA production);04810(Regulation of actin cytoskeleton);05163(Human cytomegalovirus infection);05200(Pathways in cancer);05323(Rheumatoid arthritis);05323(Rheumatoid arthritis)	K10031	NA	C-X-C motif chemokine ligand 12 [Source:VGNC Symbol;Acc:VGNC:27848]	protein_coding	10.988	11.121	95.0132	78.9061	0.127123	-2.97571	5.94892e-137	2.57754e-134	down	yes
ENSBTAG00000000163	DDIT4	ENSBTAT00000000187	GO:0001666(response to hypoxia);GO:0001764(neuron migration);GO:0005737(cytoplasm);GO:0005739(mitochondrion);GO:0005829(cytosol);GO:0006915(apoptotic process);GO:0007420(brain development);GO:0008283(cell population proliferation);GO:0009968(negative regulation of signal transduction);GO:0010801(negative regulation of peptidyl-threonine phosphorylation);GO:0030182(neuron differentiation);GO:00320…	04140(Autophagy - animal);04150(mTOR signaling pathway);04151(PI3K-Akt signaling pathway);05206(MicroRNAs in cancer)	K08270	NA	DNA damage inducible transcript 4 [Source:VGNC Symbol;Acc:VGNC:27948]	protein_coding	6.48569	7.79695	64.5087	62.4125	0.112532	-3.1516	7.3864e-118	2.37269e-115	down	yes
ENSBTAG00000009218	ANLN	ENSBTAT00000046371	GO:0000281(mitotic cytokinesis);GO:0000915(actomyosin contractile ring assembly);GO:0002244(hematopoietic progenitor cell differentiation);GO:0003779(actin binding);GO:0005654(nucleoplasm);GO:0005826(actomyosin contractile ring);GO:0015629(actin cytoskeleton);GO:0017049(GTP-Rho binding);GO:0030496(midbody);GO:0030865(cortical cytoskeleton organization);GO:0031106(septin ring organization);GO:0032…	NA	K18621	NA	anillin actin binding protein [Source:VGNC Symbol;Acc:VGNC:25950]	protein_coding	7.54005	7.35897	67.0553	54.4394	0.122631	-3.0276	4.34244e-115	1.37125e-112	down	yes
ENSBTAG00000014239	CCNB1	ENSBTAT00000025670	GO:0000079(regulation of cyclin-dependent protein serine/threonine kinase activity);GO:0000278(mitotic cell cycle);GO:0000307(cyclin-dependent protein kinase holoenzyme complex);GO:0004672(protein kinase activity);GO:0005634(nucleus);GO:0005737(cytoplasm);GO:0005759(mitochondrial matrix);GO:0005813(centrosome);GO:0005815(microtubule organizing center);GO:0005856(cytoskeleton);GO:0006468(protein p…	04068(FoxO signaling pathway);04110(Cell cycle);04114(Oocyte meiosis);04115(p53 signaling pathway);04218(Cellular senescence);04914(Progesterone-mediated oocyte maturation);05170(Human immunodeficiency virus 1 infection)	K05868	NA	cyclin B1 [Source:VGNC Symbol;Acc:VGNC:26958]	protein_coding	0.3525	0.515908	25.631	19.9057	0.0190705	-5.71251	2.97415e-102	7.91591e-100	down	yes
ENSBTAG00000020060	TXNIP	ENSBTAT00000026724	GO:0000122(negative regulation of transcription by RNA polymerase II);GO:0004857(enzyme inhibitor activity);GO:0005737(cytoplasm);GO:0006606(protein import into nucleus);GO:0006979(response to oxidative stress);GO:0030216(keratinocyte differentiation);GO:0031625(ubiquitin protein ligase binding);GO:0043086(negative regulation of catalytic activity);GO:0048008(platelet-derived growth factor recept…	04621(NOD-like receptor signaling pathway)	K20910	NA	thioredoxin interacting protein [Source:VGNC Symbol;Acc:VGNC:36541]	protein_coding	2.41918	2.04166	26.8902	22.8902	0.0896105	-3.48019	4.54844e-102	1.19355e-99	down	yes
ENSBTAG00000021162	CKAP2	ENSBTAT00000072918;ENSBTAT00000052675;ENSBTAT00000075334	GO:0000281(mitotic cytokinesis);GO:0005813(centrosome);GO:0005829(cytosol);GO:0005881(cytoplasmic microtubule);GO:0007026(negative regulation of microtubule depolymerization);GO:0015630(microtubule cytoskeleton);GO:0045944(positive regulation of transcription by RNA polymerase II);GO:0045944(positive regulation of transcription by RNA polymerase II)	NA	K16769	NA	cytoskeleton associated protein 2 [Source:VGNC Symbol;Acc:VGNC:27380]	protein_coding	3.931	3.12094	28.075	25.9396	0.130556	-2.93726	9.02862e-84	1.55752e-81	down	yes
ENSBTAG00000018373	DPYSL2	ENSBTAT00000024448;ENSBTAT00000078561	GO:0005515(protein binding);GO:0005737(cytoplasm);GO:0005829(cytosol);GO:0005856(cytoskeleton);GO:0005874(microtubule);GO:0005886(plasma membrane);GO:0006897(endocytosis);GO:0007010(cytoskeleton organization);GO:0007275(multicellular organism development);GO:0007399(nervous system development);GO:0007411(axon guidance);GO:0007420(brain development);GO:0008017(microtubule binding);GO:0010975(regul…	04360(Axon guidance);04360(Axon guidance)	K07528	NA	dihydropyrimidinase like 2 [Source:VGNC Symbol;Acc:VGNC:28195]	protein_coding	12.4696	12.7918	46.8143	56.0962	0.245469	-2.02639	5.04927e-71	6.53285e-69	down	yes
ENSBTAG00000001938	CKS2	ENSBTAT00000002522	GO:0000079(regulation of cyclin-dependent protein serine/threonine kinase activity);GO:0000307(cyclin-dependent protein kinase holoenzyme complex);GO:0003682(chromatin binding);GO:0006357(regulation of transcription by RNA polymerase II);GO:0007049(cell cycle);GO:0007127(meiosis I);GO:0007346(regulation of mitotic cell cycle);GO:0008283(cell population proliferation);GO:0016538(cyclin-dependent p…	05200(Pathways in cancer);05222(Small cell lung cancer)	K02219	NA	CDC28 protein kinase regulatory subunit 2 [Source:VGNC Symbol;Acc:VGNC:27388]	protein_coding	2.06586	2.61078	49.9586	36.9139	0.0538334	-4.21535	6.24719e-69	7.70804e-67	down	yes
ENSBTAG00000012380	HK1	ENSBTAT00000078825;ENSBTAT00000016432;ENSBTAT00000047248	GO:0000166(nucleotide binding);GO:0001678(cellular glucose homeostasis);GO:0002741(positive regulation of cytokine secretion involved in immune response);GO:0004396(hexokinase activity);GO:0005524(ATP binding);GO:0005536(glucose binding);GO:0005623(cell);GO:0005739(mitochondrion);GO:0005829(cytosol);GO:0005975(carbohydrate metabolic process);GO:0006096(glycolytic process);GO:0016301(kinase activi…	00010(Glycolysis / Gluconeogenesis);00051(Fructose and mannose metabolism);00052(Galactose metabolism);00500(Starch and sucrose metabolism);00520(Amino sugar and nucleotide sugar metabolism);00524(Neomycin, kanamycin and gentamicin biosynthesis);04066(HIF-1 signaling pathway);04910(Insulin signaling pathway);04930(Type II diabetes mellitus);04973(Carbohydrate digestion and absorption);05230(Centr…	K00844	EC:2.7.1.1	hexokinase 1 [Source:VGNC Symbol;Acc:VGNC:29864]	protein_coding	14.3644	14.4222	42.3655	40.1689	0.348783	-1.5196	5.42448e-56	4.72259e-54	down	yes
ENSBTAG00000018775	TPX2	ENSBTAT00000052166;ENSBTAT00000086117;ENSBTAT00000070957	GO:0000922(spindle pole);GO:0005654(nucleoplasm);GO:0005815(microtubule organizing center);GO:0005819(spindle);GO:0005874(microtubule);GO:0015630(microtubule cytoskeleton);GO:0019901(protein kinase binding);GO:0032147(activation of protein kinase activity);GO:0043203(axon hillock);GO:0045171(intercellular bridge);GO:0060236(regulation of mitotic spindle organization);GO:0061676(importin-alpha fam…	NA	K16812	NA	TPX2, microtubule nucleation factor [Source:VGNC Symbol;Acc:VGNC:36266]	protein_coding	4.99919	5.11953	26.8939	22.6941	0.204056	-2.29296	1.02263e-55	8.77998e-54	down	yes
ENSBTAG00000017804	BNIP3	ENSBTAT00000023684	GO:0005635(nuclear envelope);GO:0005739(mitochondrion);GO:0005740(mitochondrial envelope);GO:0005741(mitochondrial outer membrane);GO:0005783(endoplasmic reticulum);GO:0006915(apoptotic process);GO:0008626(granzyme-mediated apoptotic signaling pathway);GO:0009617(response to bacterium);GO:0010637(negative regulation of mitochondrial fusion);GO:0010821(regulation of mitochondrion organization);GO:…	04068(FoxO signaling pathway);04137(Mitophagy - animal);04140(Autophagy - animal);05134(Legionellosis)	K15464	NA	BCL2 interacting protein 3 [Source:VGNC Symbol;Acc:VGNC:26533]	protein_coding	31.9704	28.7984	247.495	174.244	0.144091	-2.79495	7.30584e-55	6.18705e-53	down	yes
ENSBTAG00000013108	HK2	ENSBTAT00000060994;ENSBTAT00000079050	GO:0000166(nucleotide binding);GO:0001678(cellular glucose homeostasis);GO:0004340(glucokinase activity);GO:0004396(hexokinase activity);GO:0005524(ATP binding);GO:0005536(glucose binding);GO:0005741(mitochondrial outer membrane);GO:0005829(cytosol);GO:0005975(carbohydrate metabolic process);GO:0006006(glucose metabolic process);GO:0006096(glycolytic process);GO:0008637(apoptotic mitochondrial ch…	00010(Glycolysis / Gluconeogenesis);00051(Fructose and mannose metabolism);00052(Galactose metabolism);00500(Starch and sucrose metabolism);00520(Amino sugar and nucleotide sugar metabolism);00524(Neomycin, kanamycin and gentamicin biosynthesis);04066(HIF-1 signaling pathway);04910(Insulin signaling pathway);04930(Type II diabetes mellitus);04973(Carbohydrate digestion and absorption);05230(Centr…	K00844	EC:2.7.1.1	hexokinase 2 [Source:VGNC Symbol;Acc:VGNC:29865]	protein_coding	7.34166	8.50791	45.9007	36.2924	0.192834	-2.37457	8.88019e-55	7.45256e-53	down	yes
ENSBTAG00000013573	BIRC5	ENSBTAT00000018046	GO:0000086(G2/M transition of mitotic cell cycle);GO:0000226(microtubule cytoskeleton organization);GO:0000281(mitotic cytokinesis);GO:0000775(chromosome, centromeric region);GO:0000776(kinetochore);GO:0000777(condensed chromosome kinetochore);GO:0004869(cysteine-type endopeptidase inhibitor activity);GO:0005634(nucleus);GO:0005694(chromosome);GO:0005737(cytoplasm);GO:0005814(centriole);GO:000581…	01524(Platinum drug resistance);04210(Apoptosis);04215(Apoptosis - multiple species);04390(Hippo signaling pathway);05161(Hepatitis B);05200(Pathways in cancer);05210(Colorectal cancer)	K08731	NA	baculoviral IAP repeat containing 5 [Source:VGNC Symbol;Acc:VGNC:26501]	protein_coding	2.33858	2.56184	21.6637	17.7989	0.124179	-3.00951	2.00405e-51	1.5688e-49	down	yes
ENSBTAG00000011007	TTYH2	ENSBTAT00000014618;ENSBTAT00000080202	GO:0005229(intracellular calcium activated chloride channel activity);GO:0005254(chloride channel activity);GO:0005886(plasma membrane);GO:0006811(ion transport);GO:0006821(chloride transport);GO:0016020(membrane);GO:0016021(integral component of membrane);GO:0034220(ion transmembrane transport);GO:0034707(chloride channel complex);GO:0072320(volume-sensitive chloride channel activity);GO:1902476…	NA	K22641	NA	tweety family member 2 [Source:VGNC Symbol;Acc:VGNC:36501]	protein_coding	15.8334	17.3057	48.6632	49.7985	0.336568	-1.57103	1.21677e-49	8.96034e-48	down	yes
ENSBTAG00000006065	PCNA	ENSBTAT00000007967	GO:0000122(negative regulation of transcription by RNA polymerase II);GO:0000307(cyclin-dependent protein kinase holoenzyme complex);GO:0000701(purine-specific mismatch base pair DNA N-glycosylase activity);GO:0000785(chromatin);GO:0003677(DNA binding);GO:0003682(chromatin binding);GO:0003684(damaged DNA binding);GO:0005634(nucleus);GO:0005652(nuclear lamina);GO:0005654(nucleoplasm);GO:0005657(re…	03030(DNA replication);03410(Base excision repair);03420(Nucleotide excision repair);03430(Mismatch repair);04110(Cell cycle);04530(Tight junction);05161(Hepatitis B)	K04802	NA	proliferating cell nuclear antigen [Source:VGNC Symbol;Acc:VGNC:32635]	protein_coding	7.61679	6.34001	30.7993	32.9828	0.21882	-2.19218	1.36447e-49	1.00084e-47	down	yes
ENSBTAG00000010658	PFKL	ENSBTAT00000056305	GO:0000166(nucleotide binding);GO:0003824(catalytic activity);GO:0003872(6-phosphofructokinase activity);GO:0005524(ATP binding);GO:0005737(cytoplasm);GO:0005829(cytosol);GO:0005945(6-phosphofructokinase complex);GO:0006002(fructose 6-phosphate metabolic process);GO:0006007(glucose catabolic process);GO:0006096(glycolytic process);GO:0008152(metabolic process);GO:0009749(response to glucose);GO:0…	00010(Glycolysis / Gluconeogenesis);00030(Pentose phosphate pathway);00051(Fructose and mannose metabolism);00052(Galactose metabolism);03018(RNA degradation);04152(AMPK signaling pathway);05230(Central carbon metabolism in cancer)	K00850	EC:2.7.1.11	phosphofructokinase, liver type [Source:VGNC Symbol;Acc:VGNC:32773]	protein_coding	21.3533	23.9991	95.3382	77.003	0.263155	-1.92602	6.17251e-44	3.95189e-42	down	yes
ENSBTAG00000013761	STMN1	ENSBTAT00000079833;ENSBTAT00000079910;ENSBTAT00000087454;ENSBTAT00000018284;ENSBTAT00000084306	GO:0005737(cytoplasm);GO:0005856(cytoskeleton);GO:0005874(microtubule);GO:0007019(microtubule depolymerization);GO:0007275(multicellular organism development);GO:0007399(nervous system development);GO:0015631(tubulin binding);GO:0030154(cell differentiation);GO:0031110(regulation of microtubule polymerization or depolymerization);GO:0031175(neuron projection development);GO:0043005(neuron project…	04010(MAPK signaling pathway);05206(MicroRNAs in cancer);05206(MicroRNAs in cancer)	K04381	NA	stathmin 1 [Source:NCBI gene;Acc:616317]	protein_coding	5.23982	5.64791	24.7456	21.4554	0.23566	-2.08522	7.82711e-44	4.99407e-42	down	yes
ENSBTAG00000030674	AK4	ENSBTAT00000043366	GO:0000166(nucleotide binding);GO:0004017(adenylate kinase activity);GO:0004550(nucleoside diphosphate kinase activity);GO:0005524(ATP binding);GO:0005525(GTP binding);GO:0005739(mitochondrion);GO:0005759(mitochondrial matrix);GO:0006139(nucleobase-containing compound metabolic process);GO:0006165(nucleoside diphosphate phosphorylation);GO:0006172(ADP biosynthetic process);GO:0009142(nucleoside t…	00230(Purine metabolism);00730(Thiamine metabolism)	K00939	EC:2.7.4.3	adenylate kinase 4 [Source:VGNC Symbol;Acc:VGNC:25773]	protein_coding	12.215	13.1883	60.1874	47.0415	0.236907	-2.0776	1.20648e-40	6.95911e-39	down	yes
ENSBTAG00000015346	NASP	ENSBTAT00000068707;ENSBTAT00000020401;ENSBTAT00000057267;ENSBTAT00000078061	GO:0000082(G1/S transition of mitotic cell cycle);GO:0000790(nuclear chromatin);GO:0001824(blastocyst development);GO:0005515(protein binding);GO:0005634(nucleus);GO:0005654(nucleoplasm);GO:0005737(cytoplasm);GO:0006260(DNA replication);GO:0006335(DNA replication-dependent nucleosome assembly);GO:0006336(DNA replication-independent nucleosome assembly);GO:0007049(cell cycle);GO:0008283(cell popul…	NA	K11291	NA	nuclear autoantigenic sperm protein [Source:VGNC Symbol;Acc:VGNC:31887]	protein_coding	6.53257	6.29109	20.5902	21.2347	0.306604	-1.70555	1.76816e-39	9.71755e-38	down	yes
ENSBTAG00000014685	HPRT1	ENSBTAT00000019547;ENSBTAT00000085141	GO:0000166(nucleotide binding);GO:0000287(magnesium ion binding);GO:0004422(hypoxanthine phosphoribosyltransferase activity);GO:0005737(cytoplasm);GO:0006164(purine nucleotide biosynthetic process);GO:0006166(purine ribonucleoside salvage);GO:0006168(adenine salvage);GO:0006178(guanine salvage);GO:0009116(nucleoside metabolic process);GO:0016740(transferase activity);GO:0016757(transferase activi…	00230(Purine metabolism);00983(Drug metabolism - other enzymes);00983(Drug metabolism - other enzymes)	K00760	EC:2.4.2.8	hypoxanthine phosphoribosyltransferase 1 [Source:NCBI gene;Acc:281229]	protein_coding	11.674	14.0776	55.5026	47.9002	0.249042	-2.00554	4.3014e-39	2.32288e-37	down	yes
ENSBTAG00000025903	GLDC	ENSBTAT00000036700	GO:0003824(catalytic activity);GO:0004375(glycine dehydrogenase (decarboxylating) activity);GO:0005634(nucleus);GO:0005739(mitochondrion);GO:0005886(plasma membrane);GO:0005960(glycine cleavage complex);GO:0006520(cellular amino acid metabolic process);GO:0006544(glycine metabolic process);GO:0006546(glycine catabolic process);GO:0016491(oxidoreductase activity);GO:0016594(glycine binding);GO:001…	00260(Glycine, serine and threonine metabolism);00630(Glyoxylate and dicarboxylate metabolism)	K00281	EC:1.4.4.2	glycine decarboxylase [Source:VGNC Symbol;Acc:VGNC:29395]	protein_coding	9.01696	9.28893	24.5169	25.2678	0.367702	-1.44339	9.70385e-39	5.19518e-37	down	yes
ENSBTAG00000015101	HMGB2	ENSBTAT00000020096	GO:0000400(four-way junction DNA binding);GO:0000790(nuclear chromatin);GO:0000793(condensed chromosome);GO:0001158(enhancer sequence-specific DNA binding);GO:0002376(immune system process);GO:0002437(inflammatory response to antigenic stimulus);GO:0003677(DNA binding);GO:0003684(damaged DNA binding);GO:0003690(double-stranded DNA binding);GO:0003697(single-stranded DNA binding);GO:0005576(extrac…	NA	K11295	NA	high mobility group box 2 [Source:NCBI gene;Acc:540444]	protein_coding	11.4465	11.8328	40.4723	40.8717	0.286183	-1.80499	3.01814e-37	1.52802e-35	down	yes
ENSBTAG00000011998	DUT	ENSBTAT00000031441;ENSBTAT00000070515;ENSBTAT00000068577	GO:0000287(magnesium ion binding);GO:0004170(dUTP diphosphatase activity);GO:0005654(nucleoplasm);GO:0006226(dUMP biosynthetic process);GO:0046080(dUTP metabolic process);GO:0046081(dUTP catabolic process);GO:0046081(dUTP catabolic process)	00240(Pyrimidine metabolism);00983(Drug metabolism - other enzymes);00983(Drug metabolism - other enzymes)	K01520	EC:3.6.1.23	deoxyuridine triphosphatase [Source:NCBI gene;Acc:507945]	protein_coding	6.62707	5.54495	30.5109	30.595	0.199195	-2.32774	2.3138e-34	1.05399e-32	down	yes
ENSBTAG00000015172	MCM6	ENSBTAT00000055538;ENSBTAT00000084968	GO:0000166(nucleotide binding);GO:0003677(DNA binding);GO:0003678(DNA helicase activity);GO:0003697(single-stranded DNA binding);GO:0004003(ATP-dependent DNA helicase activity);GO:0004386(helicase activity);GO:0005524(ATP binding);GO:0005634(nucleus);GO:0005654(nucleoplasm);GO:0006260(DNA replication);GO:0006268(DNA unwinding involved in DNA replication);GO:0006270(DNA replication initiation);GO:…	03030(DNA replication);04110(Cell cycle);04110(Cell cycle)	K02542	EC:3.6.4.12	minichromosome maintenance complex component 6 [Source:VGNC Symbol;Acc:VGNC:31312]	protein_coding	9.05731	8.08025	25.3412	24.2924	0.345281	-1.53416	5.28437e-34	2.35534e-32	down	yes
ENSBTAG00000008216	RRM2	ENSBTAT00000010802;ENSBTAT00000072262	GO:0004748(ribonucleoside-diphosphate reductase activity, thioredoxin disulfide as acceptor);GO:0005829(cytosol);GO:0005971(ribonucleoside-diphosphate reductase complex);GO:0008199(ferric iron binding);GO:0009262(deoxyribonucleotide metabolic process);GO:0009263(deoxyribonucleotide biosynthetic process);GO:0016491(oxidoreductase activity);GO:0042803(protein homodimerization activity);GO:0051259(p…	00230(Purine metabolism);00240(Pyrimidine metabolism);00480(Glutathione metabolism);00983(Drug metabolism - other enzymes);04115(p53 signaling pathway);04115(p53 signaling pathway)	K10808	EC:1.17.4.1	ribonucleotide reductase regulatory subunit M2 [Source:VGNC Symbol;Acc:VGNC:34165]	protein_coding	0.978215	0.482321	45.5857	46.1976	0.0159129	-5.97366	2.09586e-33	9.23118e-32	down	yes
ENSBTAG00000009617	SLC2A1	ENSBTAT00000042960;ENSBTAT00000068903	GO:0001939(female pronucleus);GO:0005215(transporter activity);GO:0005355(glucose transmembrane transporter activity);GO:0005737(cytoplasm);GO:0005829(cytosol);GO:0005886(plasma membrane);GO:0005887(integral component of plasma membrane);GO:0008643(carbohydrate transport);GO:0016020(membrane);GO:0016021(integral component of membrane);GO:0016323(basolateral plasma membrane);GO:0016324(apical plas…	04066(HIF-1 signaling pathway);04911(Insulin secretion);04919(Thyroid hormone signaling pathway);04920(Adipocytokine signaling pathway);04922(Glucagon signaling pathway);04931(Insulin resistance);04976(Bile secretion);05166(Human T-cell leukemia virus 1 infection);05200(Pathways in cancer);05211(Renal cell carcinoma);05230(Central carbon metabolism in cancer);05230(Central carbon metabolism in ca…	K07299	NA	solute carrier family 2 member 1 [Source:VGNC Symbol;Acc:VGNC:34796]	protein_coding	2.69441	3.69936	24.8662	16.8256	0.153358	-2.70502	3.75499e-31	1.511e-29	down	yes
ENSBTAG00000046037	SLC25A5	ENSBTAT00000064551;ENSBTAT00000067676;ENSBTAT00000076405	GO:0005471(ATP:ADP antiporter activity);GO:0005739(mitochondrion);GO:0005743(mitochondrial inner membrane);GO:0007059(chromosome segregation);GO:0008284(positive regulation of cell population proliferation);GO:0015866(ADP transport);GO:0015867(ATP transport);GO:0016020(membrane);GO:0016021(integral component of membrane);GO:0022857(transmembrane transporter activity);GO:0031625(ubiquitin protein …	04020(Calcium signaling pathway);04022(cGMP-PKG signaling pathway);04217(Necroptosis);04218(Cellular senescence);05012(Parkinson disease);05016(Huntington disease);05166(Human T-cell leukemia virus 1 infection);05166(Human T-cell leukemia virus 1 infection)	K05863	NA	solute carrier family 25 member 5 [Source:VGNC Symbol;Acc:VGNC:49966]	protein_coding	34.9067	33.0381	97.4286	86.0085	0.370399	-1.43285	6.531e-31	2.59998e-29	down	yes
ENSBTAG00000012225	KPNA2	ENSBTAT00000016216	GO:0005515(protein binding);GO:0005634(nucleus);GO:0005654(nucleoplasm);GO:0005737(cytoplasm);GO:0005829(cytosol);GO:0006606(protein import into nucleus);GO:0006607(NLS-bearing protein import into nucleus);GO:0008139(nuclear localization sequence binding);GO:0008565(protein transporter activity);GO:0015031(protein transport);GO:0042826(histone deacetylase binding);GO:0043657(host cell);GO:0061608…	05164(Influenza A)	K15043	NA	karyopherin subunit alpha 2 [Source:VGNC Symbol;Acc:VGNC:30701]	protein_coding	22.3927	23.395	65.7002	57.0953	0.372877	-1.42323	6.70116e-29	2.45767e-27	down	yes
ENSBTAG00000030965	MCM7	ENSBTAT00000003728;ENSBTAT00000066637;ENSBTAT00000086357	GO:0000166(nucleotide binding);GO:0003677(DNA binding);GO:0003678(DNA helicase activity);GO:0003697(single-stranded DNA binding);GO:0004003(ATP-dependent DNA helicase activity);GO:0004386(helicase activity);GO:0005524(ATP binding);GO:0005634(nucleus);GO:0005654(nucleoplasm);GO:0005829(cytosol);GO:0006260(DNA replication);GO:0006268(DNA unwinding involved in DNA replication);GO:0006270(DNA replica…	03030(DNA replication);04110(Cell cycle);04110(Cell cycle)	K02210	EC:3.6.4.12	minichromosome maintenance complex component 7 [Source:VGNC Symbol;Acc:VGNC:31313]	protein_coding	8.226	7.87179	20.4527	22.5329	0.374492	-1.41699	8.43032e-29	3.0617e-27	down	yes
ENSBTAG00000013111	RRM1	ENSBTAT00000017428;ENSBTAT00000070847	GO:0000166(nucleotide binding);GO:0004748(ribonucleoside-diphosphate reductase activity, thioredoxin disulfide as acceptor);GO:0005524(ATP binding);GO:0005829(cytosol);GO:0005971(ribonucleoside-diphosphate reductase complex);GO:0006260(DNA replication);GO:0009263(deoxyribonucleotide biosynthetic process);GO:0016491(oxidoreductase activity);GO:0017076(purine nucleotide binding);GO:0042802(identica…	00230(Purine metabolism);00240(Pyrimidine metabolism);00480(Glutathione metabolism);00983(Drug metabolism - other enzymes);00983(Drug metabolism - other enzymes)	K10807	EC:1.17.4.1	ribonucleotide reductase catalytic subunit M1 [Source:VGNC Symbol;Acc:VGNC:34164]	protein_coding	13.2144	13.6077	32.0423	30.1687	0.431148	-1.21375	4.0932e-25	1.29915e-23	down	yes
ENSBTAG00000009641	MTHFD1	ENSBTAT00000012704;ENSBTAT00000081955	GO:0001780(neutrophil homeostasis);GO:0001843(neural tube closure);GO:0003824(catalytic activity);GO:0004329(formate-tetrahydrofolate ligase activity);GO:0004477(methenyltetrahydrofolate cyclohydrolase activity);GO:0004487(methylenetetrahydrofolate dehydrogenase (NAD+) activity);GO:0004488(methylenetetrahydrofolate dehydrogenase (NADP+) activity);GO:0005524(ATP binding);GO:0005737(cytoplasm);GO:0…	00670(One carbon pool by folate);00670(One carbon pool by folate)	K00288	3.5.4.9;6.3.4.3;EC:1.5.1.5	methylenetetrahydrofolate dehydrogenase, cyclohydrolase and formyltetrahydrofolate synthetase 1 [Source:VGNC Symbol;Acc:VGNC:31730]	protein_coding	15.2472	15.0666	31.4011	32.4541	0.474727	-1.07483	2.0553e-22	5.64784e-21	down	yes
ENSBTAG00000001553	HNRNPA1	ENSBTAT00000002033;ENSBTAT00000013110	GO:0003676(nucleic acid binding);GO:0003723(RNA binding);GO:0003729(mRNA binding);GO:0005634(nucleus);GO:0005681(spliceosomal complex);GO:0005737(cytoplasm);GO:0006397(mRNA processing);GO:0008380(RNA splicing);GO:0035198(miRNA binding);GO:0051028(mRNA transport);GO:1903936(cellular response to sodium arsenite);GO:1990904(ribonucleoprotein complex);GO:1990904(ribonucleoprotein complex)	03040(Spliceosome);03040(Spliceosome)	K12741	NA	heterogeneous nuclear ribonucleoprotein A1 [Source:NCBI gene;Acc:505093]	protein_coding	177.698	164.262	359.078	325.849	0.499264	-1.00213	2.56821e-21	6.62718e-20	down	yes
ENSBTAG00000007681	DHFR	ENSBTAT00000010103	GO:0004146(dihydrofolate reductase activity);GO:0005737(cytoplasm);GO:0005739(mitochondrion);GO:0006729(tetrahydrobiopterin biosynthetic process);GO:0046452(dihydrofolate metabolic process);GO:0046654(tetrahydrofolate biosynthetic process);GO:0046655(folic acid metabolic process);GO:0050661(NADP binding);GO:0051000(positive regulation of nitric-oxide synthase activity);GO:0055114(oxidation-reduct…	00670(One carbon pool by folate);00790(Folate biosynthesis);01523(Antifolate resistance)	K00287	EC:1.5.1.3	dihydrofolate reductase [Source:NCBI gene;Acc:508809]	protein_coding	8.51658	7.66361	21.1545	27.8765	0.329999	-1.59946	2.57604e-19	6.00679e-18	down	yes
ENSBTAG00000006910	ASRGL1	ENSBTAT00000077904;ENSBTAT00000009073	GO:0001917(photoreceptor inner segment);GO:0004067(asparaginase activity);GO:0005737(cytoplasm);GO:0006508(proteolysis);GO:0008233(peptidase activity);GO:0008798(beta-aspartyl-peptidase activity);GO:0016787(hydrolase activity);GO:0033345(asparagine catabolic process via L-aspartate);GO:0051604(protein maturation);GO:0051604(protein maturation)	NA	K13051	EC:3.4.19.5	asparaginase like 1 [Source:VGNC Symbol;Acc:VGNC:26223]	protein_coding	15.4373	15.0286	35.0818	32.4145	0.451372	-1.14761	1.11959e-18	2.53761e-17	down	yes
ENSBTAG00000021680	SKA2	ENSBTAT00000028888;ENSBTAT00000070398	GO:0000940(condensed chromosome outer kinetochore);GO:0005876(spindle microtubule);GO:0007059(chromosome segregation);GO:0008017(microtubule binding);GO:0051301(cell division);GO:0051301(cell division)	NA	NA	NA	spindle and kinetochore associated complex subunit 2 [Source:VGNC Symbol;Acc:VGNC:34644]	protein_coding	15.1359	15.0072	37.7044	36.5352	0.406025	-1.30036	5.44206e-18	1.18448e-16	down	yes
ENSBTAG00000020035	RCAN1	ENSBTAT00000037243;ENSBTAT00000074355	GO:0002931(response to ischemia);GO:0003676(nucleic acid binding);GO:0005634(nucleus);GO:0005737(cytoplasm);GO:0006979(response to oxidative stress);GO:0007614(short-term memory);GO:0008597(calcium-dependent protein serine/threonine phosphatase regulator activity);GO:0019722(calcium-mediated signaling);GO:0031987(locomotion involved in locomotory behavior);GO:0033173(calcineurin-NFAT signaling ca…	04919(Thyroid hormone signaling pathway);04921(Oxytocin signaling pathway);05167(Kaposi sarcoma-associated herpesvirus infection);05167(Kaposi sarcoma-associated herpesvirus infection)	K17901	NA	regulator of calcineurin 1 [Source:VGNC Symbol;Acc:VGNC:33820]	protein_coding	64.8319	63.1137	138.866	208.507	0.368323	-1.44096	7.81248e-18	1.67918e-16	down	yes
ENSBTAG00000007003	TYMS	ENSBTAT00000009214	GO:0004799(thymidylate synthase activity);GO:0006231(dTMP biosynthetic process);GO:0032259(methylation)	00240(Pyrimidine metabolism);00670(One carbon pool by folate);01523(Antifolate resistance)	K00560	EC:2.1.1.45	thymidylate synthetase [Source:VGNC Symbol;Acc:VGNC:36549]	protein_coding	12.7926	13.8347	30.4452	31.0063	0.433306	-1.20654	1.00043e-17	2.12773e-16	down	yes
ENSBTAG00000034519	ENSBTAG00000034519	ENSBTAT00000048901	GO:0016020(membrane);GO:0016021(integral component of membrane)	NA	NA	NA	uncharacterized LOC100126544 [Source:NCBI gene;Acc:100126544]	protein_coding	8.88847	9.56263	30.2704	27.8008	0.317732	-1.65412	1.64847e-17	3.45474e-16	down	yes
ENSBTAG00000014979	MFSD12	ENSBTAT00000019942	GO:0005215(transporter activity);GO:0005887(integral component of plasma membrane);GO:0008643(carbohydrate transport);GO:0015293(symporter activity);GO:0016020(membrane);GO:0016021(integral component of membrane);GO:0055085(transmembrane transport);GO:0071702(organic substance transport)	NA	NA	NA	major facilitator superfamily domain containing 12 [Source:NCBI gene;Acc:112447369]	protein_coding	14.81	12.8176	34.5498	32.5532	0.41172	-1.28026	2.23013e-17	4.62176e-16	down	yes
ENSBTAG00000014093	IDH2	ENSBTAT00000018741	GO:0000287(magnesium ion binding);GO:0004448(isocitrate dehydrogenase activity);GO:0004450(isocitrate dehydrogenase (NADP+) activity);GO:0005739(mitochondrion);GO:0005743(mitochondrial inner membrane);GO:0005777(peroxisome);GO:0005829(cytosol);GO:0006097(glyoxylate cycle);GO:0006099(tricarboxylic acid cycle);GO:0006102(isocitrate metabolic process);GO:0006103(2-oxoglutarate metabolic process);GO:…	00020(Citrate cycle (TCA cycle));00480(Glutathione metabolism);04146(Peroxisome)	K00031	EC:1.1.1.42	isocitrate dehydrogenase (NADP(+)) 2, mitochondrial [Source:VGNC Symbol;Acc:VGNC:53941]	protein_coding	6.8397	7.28031	22.4201	18.6312	0.34396	-1.53969	2.40851e-17	4.98588e-16	down	yes
ENSBTAG00000054195	GPX1	ENSBTAT00000080370	GO:0000302(response to reactive oxygen species);GO:0001659(temperature homeostasis);GO:0001885(endothelial cell development);GO:0002862(negative regulation of inflammatory response to antigenic stimulus);GO:0004601(peroxidase activity);GO:0004602(glutathione peroxidase activity);GO:0005737(cytoplasm);GO:0005739(mitochondrion);GO:0005829(cytosol);GO:0006629(lipid metabolic process);GO:0006641(trig…	00480(Glutathione metabolism);00590(Arachidonic acid metabolism);04918(Thyroid hormone synthesis)	K00432	EC:1.11.1.9	glutathione peroxidase 1 [Source:NCBI gene;Acc:281209]	protein_coding	33.0449	34.1878	71.3246	95.9813	0.401855	-1.31525	4.00143e-15	7.10005e-14	down	yes
ENSBTAG00000022114	TMEM65	ENSBTAT00000029813	GO:0003231(cardiac ventricle development);GO:0005739(mitochondrion);GO:0005743(mitochondrial inner membrane);GO:0005886(plasma membrane);GO:0014704(intercalated disc);GO:0016020(membrane);GO:0016021(integral component of membrane);GO:1903779(regulation of cardiac conduction)	NA	NA	NA	transmembrane protein 65 [Source:VGNC Symbol;Acc:VGNC:36106]	protein_coding	29.2615	31.5857	64.1723	63.4198	0.476888	-1.06828	4.29102e-13	6.60166e-12	down	yes
ENSBTAG00000014891	SRSF7	ENSBTAT00000033124;ENSBTAT00000071548	GO:0000381(regulation of alternative mRNA splicing, via spliceosome);GO:0003676(nucleic acid binding);GO:0003723(RNA binding);GO:0005634(nucleus);GO:0005654(nucleoplasm);GO:0005737(cytoplasm);GO:0006397(mRNA processing);GO:0008270(zinc ion binding);GO:0008380(RNA splicing);GO:0016607(nuclear speck);GO:0019904(protein domain specific binding);GO:0045292(mRNA cis splicing, via spliceosome);GO:00468…	03040(Spliceosome);05168(Herpes simplex virus 1 infection);05168(Herpes simplex virus 1 infection)	K12896	NA	serine and arginine rich splicing factor 7 [Source:VGNC Symbol;Acc:VGNC:35303]	protein_coding	21.6293	20.0695	43.0737	40.3292	0.499968	-1.00009	3.80205e-12	5.39908e-11	down	yes
ENSBTAG00000016975	H2AFV	ENSBTAT00000022576	GO:0000786(nucleosome);GO:0000790(nuclear chromatin);GO:0003677(DNA binding);GO:0005634(nucleus);GO:0005694(chromosome);GO:0006325(chromatin organization);GO:0046982(protein heterodimerization activity)	04217(Necroptosis);05034(Alcoholism);05322(Systemic lupus erythematosus)	K11251	NA	H2A histone family, member V [Source:NCBI gene;Acc:613618]	protein_coding	43.5272	49.0684	111.728	91.1949	0.45631	-1.13191	5.29358e-12	7.42098e-11	down	yes
ENSBTAG00000005304	SRM	ENSBTAT00000006978	GO:0003824(catalytic activity);GO:0004766(spermidine synthase activity);GO:0006595(polyamine metabolic process);GO:0006596(polyamine biosynthetic process);GO:0008295(spermidine biosynthetic process);GO:0016740(transferase activity);GO:0042802(identical protein binding);GO:0042803(protein homodimerization activity);GO:1990830(cellular response to leukemia inhibitory factor)	00270(Cysteine and methionine metabolism);00330(Arginine and proline metabolism);00410(beta-Alanine metabolism);00480(Glutathione metabolism)	K00797	EC:2.5.1.16	spermidine synthase [Source:VGNC Symbol;Acc:VGNC:35282]	protein_coding	11.8094	11.5868	24.9728	25.0516	0.467696	-1.09636	9.50833e-12	1.30545e-10	down	yes
ENSBTAG00000015804	SIGMAR1	ENSBTAT00000020990;ENSBTAT00000078449	GO:0005634(nucleus);GO:0005635(nuclear envelope);GO:0005637(nuclear inner membrane);GO:0005640(nuclear outer membrane);GO:0005783(endoplasmic reticulum);GO:0005789(endoplasmic reticulum membrane);GO:0005811(lipid droplet);GO:0005886(plasma membrane);GO:0006869(lipid transport);GO:0014069(postsynaptic density);GO:0016020(membrane);GO:0016021(integral component of membrane);GO:0030054(cell junction…	NA	K20719	NA	sigma non-opioid intracellular receptor 1 [Source:VGNC Symbol;Acc:VGNC:34619]	protein_coding	10.0098	8.86409	22.5678	19.8918	0.444514	-1.1697	2.93896e-11	3.8642e-10	down	yes
ENSBTAG00000014095	HAUS7	ENSBTAT00000018739	GO:0005813(centrosome);GO:0007098(centrosome cycle);GO:0031996(thioesterase binding);GO:0051225(spindle assembly);GO:0070652(HAUS complex)	NA	K16590	NA	HAUS augmin like complex subunit 7 [Source:VGNC Symbol;Acc:VGNC:29762]	protein_coding	10.5116	10.6607	21.4	21.2609	0.496294	-1.01073	1.88595e-09	2.06932e-08	down	yes
ENSBTAG00000044150	UCK2	ENSBTAT00000061309;ENSBTAT00000077740	GO:0000166(nucleotide binding);GO:0004849(uridine kinase activity);GO:0005524(ATP binding);GO:0005829(cytosol);GO:0006238(CMP salvage);GO:0016301(kinase activity);GO:0016310(phosphorylation);GO:0016740(transferase activity);GO:0019206(nucleoside kinase activity);GO:0044206(UMP salvage);GO:0044211(CTP salvage);GO:0044211(CTP salvage)	00240(Pyrimidine metabolism);00983(Drug metabolism - other enzymes);00983(Drug metabolism - other enzymes)	K00876	EC:2.7.1.48	uridine-cytidine kinase 2 [Source:VGNC Symbol;Acc:VGNC:36635]	protein_coding	9.66672	6.89379	20.4855	18.7215	0.422386	-1.24336	5.44851e-09	5.63638e-08	down	yes
ENSBTAG00000010118	HAT1	ENSBTAT00000013355;ENSBTAT00000068789	GO:0000781(chromosome, telomeric region);GO:0000790(nuclear chromatin);GO:0004402(histone acetyltransferase activity);GO:0005634(nucleus);GO:0005654(nucleoplasm);GO:0006325(chromatin organization);GO:0006335(DNA replication-dependent nucleosome assembly);GO:0006336(DNA replication-independent nucleosome assembly);GO:0006348(chromatin silencing at telomere);GO:0010485(H4 histone acetyltransferase …	05034(Alcoholism);05034(Alcoholism)	K11303	EC:2.3.1.48	histone acetyltransferase 1 [Source:VGNC Symbol;Acc:VGNC:49063]	protein_coding	10.676	8.62623	21.3704	18.9888	0.478261	-1.06413	1.13161e-08	1.12204e-07	down	yes
ENSBTAG00000024476	CKS1B	ENSBTAT00000033975	GO:0000079(regulation of cyclin-dependent protein serine/threonine kinase activity);GO:0000307(cyclin-dependent protein kinase holoenzyme complex);GO:0007049(cell cycle);GO:0007346(regulation of mitotic cell cycle);GO:0016538(cyclin-dependent protein serine/threonine kinase regulator activity);GO:0019005(SCF ubiquitin ligase complex);GO:0019901(protein kinase binding);GO:0042393(histone binding);…	05200(Pathways in cancer);05222(Small cell lung cancer)	K02219	NA	CDC28 protein kinase regulatory subunit 1B [Source:VGNC Symbol;Acc:VGNC:27387]	protein_coding	15.0187	15.3907	38.6597	32.5532	0.42702	-1.22762	9.01357e-07	7.10672e-06	down	yes
ENSBTAG00000045885	bta-mir-3064	ENSBTAT00000063054	NA	NA	NA	NA	bta-mir-3064 [Source:miRBase;Acc:MI0031503]	miRNA	41.5128	38.5112	80.2414	106.153	0.429326	-1.21985	0.000154536	0.000815396	down	yes
ENSBTAG00000008380	ITGA11	ENSBTAT00000011032	GO:0005518(collagen binding);GO:0005925(focal adhesion);GO:0006929(substrate-dependent cell migration);GO:0007155(cell adhesion);GO:0007160(cell-matrix adhesion);GO:0007229(integrin-mediated signaling pathway);GO:0008305(integrin complex);GO:0016020(membrane);GO:0016021(integral component of membrane);GO:0033627(cell adhesion mediated by integrin);GO:0034681(integrin alpha11-beta1 complex);GO:003…	04151(PI3K-Akt signaling pathway);04510(Focal adhesion);04512(ECM-receptor interaction);04810(Regulation of actin cytoskeleton);05165(Human papillomavirus infection);05410(Hypertrophic cardiomyopathy (HCM));05412(Arrhythmogenic right ventricular cardiomyopathy (ARVC));05414(Dilated cardiomyopathy (DCM))	K06587	NA	integrin subunit alpha 11 [Source:VGNC Symbol;Acc:VGNC:30312]	protein_coding	134.876	133.852	1.16365	1.36688	106.195	6.73057	0	0	up	yes
ENSBTAG00000009150	SPON1	ENSBTAT00000012059;ENSBTAT00000067426	GO:0005576(extracellular region);GO:0007155(cell adhesion);GO:0010954(positive regulation of protein processing);GO:0031012(extracellular matrix);GO:0032092(positive regulation of protein binding);GO:0046872(metal ion binding);GO:0050693(LBD domain binding);GO:1902430(negative regulation of amyloid-beta formation);GO:1902993(positive regulation of amyloid precursor protein catabolic process);GO:1…	NA	NA	NA	spondin 1 [Source:VGNC Symbol;Acc:VGNC:35227]	protein_coding	472.064	472.579	36.0322	43.1727	11.9266	3.57611	0	0	up	yes
ENSBTAG00000012370	MGP	ENSBTAT00000082989;ENSBTAT00000016414	NA	NA	K19481	NA	matrix Gla protein [Source:NCBI gene;Acc:282660]	protein_coding	746.651	718.644	1.90438	2.83993	308.853	8.27078	0	0	up	yes
ENSBTAG00000047412	TNFSF18	ENSBTAT00000064406	GO:0002309(T cell proliferation involved in immune response);GO:0002687(positive regulation of leukocyte migration);GO:0005515(protein binding);GO:0009986(cell surface);GO:0016020(membrane);GO:0016021(integral component of membrane);GO:0032813(tumor necrosis factor receptor superfamily binding);GO:0033209(tumor necrosis factor-mediated signaling pathway);GO:0042129(regulation of T cell proliferat…	04060(Cytokine-cytokine receptor interaction)	K05479	NA	TNF superfamily member 18 [Source:VGNC Symbol;Acc:VGNC:36175]	protein_coding	32.8007	31.9167	1.22315	1.22514	26.4337	4.72431	0	0	up	yes
ENSBTAG00000000559	PLTP	ENSBTAT00000000732	GO:0005319(lipid transporter activity);GO:0005548(phospholipid transporter activity);GO:0005615(extracellular space);GO:0006629(lipid metabolic process);GO:0006869(lipid transport);GO:0008289(lipid binding);GO:0008429(phosphatidylethanolamine binding);GO:0008525(phosphatidylcholine transporter activity);GO:0010189(vitamin E biosynthetic process);GO:0010875(positive regulation of cholesterol efflu…	03320(PPAR signaling pathway);04979(Cholesterol metabolism)	K08761	NA	phospholipid transfer protein [Source:VGNC Symbol;Acc:VGNC:33055]	protein_coding	179.438	181.334	4.40294	5.21784	37.4992	5.22879	0	0	up	yes
ENSBTAG00000052866	ENSBTAG00000052866	ENSBTAT00000077434;ENSBTAT00000073829;ENSBTAT00000077612;ENSBTAT00000081393;ENSBTAT00000077866	NA	NA	NA	NA	T-lymphocyte surface antigen Ly-9 [Source:NCBI gene;Acc:784007]	lncRNA	90.3932	86.5372	1.11504	1.0378	82.1845	6.36079	0	0	up	yes
ENSBTAG00000054952	ENSBTAG00000054952	ENSBTAT00000066583;ENSBTAT00000086008	NA	NA	NA	NA		protein_coding	24.9586	22.6018	1.2961	1.0283	20.4613	4.35483	2.37783e-187	1.92614e-184	up	yes
ENSBTAG00000017746	SLIT3	ENSBTAT00000049620	GO:0003180(aortic valve morphogenesis);GO:0003181(atrioventricular valve morphogenesis);GO:0005509(calcium ion binding);GO:0005515(protein binding);GO:0005576(extracellular region);GO:0005615(extracellular space);GO:0007411(axon guidance);GO:0008285(negative regulation of cell population proliferation);GO:0009887(animal organ morphogenesis);GO:0010629(negative regulation of gene expression);GO:00…	04360(Axon guidance)	K06850	NA	slit guidance ligand 3 [Source:VGNC Symbol;Acc:VGNC:34961]	protein_coding	35.9627	35.9073	3.22699	2.56815	12.4018	3.63248	1.94929e-186	1.51322e-183	up	yes
ENSBTAG00000010303	ICAM1	ENSBTAT00000013608	GO:0005178(integrin binding);GO:0005887(integral component of plasma membrane);GO:0007155(cell adhesion);GO:0016020(membrane);GO:0016021(integral component of membrane);GO:0098609(cell-cell adhesion)	04064(NF-kappa B signaling pathway);04514(Cell adhesion molecules (CAMs));04650(Natural killer cell mediated cytotoxicity);04668(TNF signaling pathway);04670(Leukocyte transendothelial migration);04933(AGE-RAGE signaling pathway in diabetic complications);05143(African trypanosomiasis);05144(Malaria);05150(Staphylococcus aureus infection);05164(Influenza A);05166(Human T-cell leukemia virus 1 inf…	K06490	NA	intercellular adhesion molecule 1 [Source:VGNC Symbol;Acc:VGNC:50197]	protein_coding	32.4236	33.9406	3.31983	2.61292	11.1861	3.48363	4.07196e-142	1.99644e-139	up	yes
ENSBTAG00000020056	COL12A1	ENSBTAT00000026725	GO:0003429(growth plate cartilage chondrocyte morphogenesis);GO:0005515(protein binding);GO:0005595(collagen type XII trimer);GO:0005615(extracellular space);GO:0030199(collagen fibril organization);GO:0031012(extracellular matrix);GO:0035987(endodermal cell differentiation);GO:0062023(collagen-containing extracellular matrix)	04974(Protein digestion and absorption)	K08132	NA	collagen type XII alpha 1 chain [Source:VGNC Symbol;Acc:VGNC:52756]	protein_coding	184.452	181.749	52.9867	49.6005	3.56966	1.83579	3.88834e-141	1.85753e-138	up	yes
ENSBTAG00000019267	MMP2	ENSBTAT00000025657;ENSBTAT00000074999	GO:0001666(response to hypoxia);GO:0001955(blood vessel maturation);GO:0001957(intramembranous ossification);GO:0004222(metalloendopeptidase activity);GO:0005615(extracellular space);GO:0005886(plasma membrane);GO:0006508(proteolysis);GO:0007566(embryo implantation);GO:0008233(peptidase activity);GO:0008237(metallopeptidase activity);GO:0008270(zinc ion binding);GO:0016787(hydrolase activity);GO:…	01522(Endocrine resistance);04670(Leukocyte transendothelial migration);04912(GnRH signaling pathway);04915(Estrogen signaling pathway);04926(Relaxin signaling pathway);04933(AGE-RAGE signaling pathway in diabetic complications);05200(Pathways in cancer);05205(Proteoglycans in cancer);05219(Bladder cancer);05418(Fluid shear stress and atherosclerosis);05418(Fluid shear stress and atherosclerosis)	K01398	EC:3.4.24.24	matrix metallopeptidase 2 [Source:VGNC Symbol;Acc:VGNC:31524]	protein_coding	2167.58	2256.41	674.32	645.103	3.35298	1.74544	3.59398e-138	1.59427e-135	up	yes
ENSBTAG00000017427	FAM180A	ENSBTAT00000023166	NA	NA	NA	NA	family with sequence similarity 180 member A [Source:VGNC Symbol;Acc:VGNC:28763]	protein_coding	67.9125	59.6219	5.54376	4.9437	12.1607	3.60415	1.41091e-135	5.97423e-133	up	yes
ENSBTAG00000050495	GREM1	ENSBTAT00000079080	GO:0000902(cell morphogenesis);GO:0001525(angiogenesis);GO:0001658(branching involved in ureteric bud morphogenesis);GO:0002042(cell migration involved in sprouting angiogenesis);GO:0002092(positive regulation of receptor internalization);GO:0003257(positive regulation of transcription from RNA polymerase II promoter involved in myocardial precursor cell differentiation);GO:0003337(mesenchymal to…	NA	NA	NA	gremlin 1, DAN family BMP antagonist [Source:NCBI gene;Acc:539079]	protein_coding	654.506	643.108	171.089	153.652	3.99584	1.9985	5.87853e-135	2.43384e-132	up	yes
ENSBTAG00000014567	MYLK	ENSBTAT00000086177;ENSBTAT00000019385	GO:0000166(nucleotide binding);GO:0003779(actin binding);GO:0004672(protein kinase activity);GO:0004674(protein serine/threonine kinase activity);GO:0004687(myosin light chain kinase activity);GO:0005515(protein binding);GO:0005516(calmodulin binding);GO:0005524(ATP binding);GO:0005737(cytoplasm);GO:0005856(cytoskeleton);GO:0006468(protein phosphorylation);GO:0016301(kinase activity);GO:0016310(p…	04020(Calcium signaling pathway);04022(cGMP-PKG signaling pathway);04270(Vascular smooth muscle contraction);04371(Apelin signaling pathway);04510(Focal adhesion);04611(Platelet activation);04810(Regulation of actin cytoskeleton);04921(Oxytocin signaling pathway);04971(Gastric acid secretion);04971(Gastric acid secretion)	K00907	EC:2.7.11.18	myosin light chain kinase [Source:NCBI gene;Acc:338037]	protein_coding	52.0525	50.8069	5.60465	4.07774	10.6234	3.40917	6.51004e-130	2.52684e-127	up	yes
ENSBTAG00000005691	FGF2	ENSBTAT00000007477	GO:0000186(activation of MAPKK activity);GO:0001525(angiogenesis);GO:0001658(branching involved in ureteric bud morphogenesis);GO:0001759(organ induction);GO:0001934(positive regulation of protein phosphorylation);GO:0001938(positive regulation of endothelial cell proliferation);GO:0005104(fibroblast growth factor receptor binding);GO:0005178(integrin binding);GO:0005576(extracellular region);GO:…	01521(EGFR tyrosine kinase inhibitor resistance);04010(MAPK signaling pathway);04014(Ras signaling pathway);04015(Rap1 signaling pathway);04151(PI3K-Akt signaling pathway);04550(Signaling pathways regulating pluripotency of stem cells);04810(Regulation of actin cytoskeleton);05167(Kaposi sarcoma-associated herpesvirus infection);05200(Pathways in cancer);05205(Proteoglycans in cancer);05218(Melan…	K18497	NA	fibroblast growth factor 2 [Source:NCBI gene;Acc:281161]	protein_coding	44.6743	42.4372	3.20554	4.87399	10.7818	3.43052	1.70774e-114	5.30281e-112	up	yes
ENSBTAG00000021469	CTTNBP2	ENSBTAT00000076107	GO:0005515(protein binding);GO:0098871(postsynaptic actin cytoskeleton);GO:0098978(glutamatergic synapse)	NA	NA	NA	cortactin binding protein 2 [Source:VGNC Symbol;Acc:VGNC:27822]	protein_coding	38.0021	37.6479	5.01893	6.61396	6.50312	2.70113	1.38734e-112	4.10277e-110	up	yes
ENSBTAG00000010179	COL5A3	ENSBTAT00000013440	GO:0005201(extracellular matrix structural constituent);GO:0005588(collagen type V trimer);GO:0005615(extracellular space);GO:0007155(cell adhesion);GO:0007160(cell-matrix adhesion);GO:0008201(heparin binding);GO:0030198(extracellular matrix organization);GO:0030199(collagen fibril organization);GO:0031012(extracellular matrix)	04974(Protein digestion and absorption)	K19721	NA	collagen type V alpha 3 chain [Source:VGNC Symbol;Acc:VGNC:27569]	protein_coding	26.2297	28.9113	2.10146	3.19744	10.4061	3.37936	2.51375e-100	6.32888e-98	up	yes
ENSBTAG00000053198	ENSBTAG00000053198	ENSBTAT00000080303	GO:0003924(GTPase activity);GO:0005525(GTP binding)	NA	NA	NA		protein_coding	266.558	245.433	58.1736	57.8263	4.41372	2.14199	6.68432e-98	1.59661e-95	up	yes
ENSBTAG00000012409	POSTN	ENSBTAT00000016499;ENSBTAT00000079839;ENSBTAT00000074058;ENSBTAT00000081590;ENSBTAT00000064031;ENSBTAT00000083049	GO:0005515(protein binding);GO:0005615(extracellular space);GO:0005802(trans-Golgi network);GO:0007155(cell adhesion);GO:0008201(heparin binding);GO:0008593(regulation of Notch signaling pathway);GO:0009888(tissue development);GO:0030198(extracellular matrix organization);GO:0031012(extracellular matrix);GO:0046872(metal ion binding);GO:0050839(cell adhesion molecule binding);GO:0062023(collagen-…	NA	NA	NA	periostin [Source:VGNC Symbol;Acc:VGNC:33171]	protein_coding	690.898	655.176	175.898	143.53	4.21401	2.07519	1.60604e-91	3.25241e-89	up	yes
ENSBTAG00000012761	PTK7	ENSBTAT00000016963	GO:0001736(establishment of planar polarity);GO:0001843(neural tube closure);GO:0003281(ventricular septum development);GO:0003401(axis elongation);GO:0004672(protein kinase activity);GO:0005524(ATP binding);GO:0005886(plasma membrane);GO:0005887(integral component of plasma membrane);GO:0005911(cell-cell junction);GO:0006468(protein phosphorylation);GO:0007507(heart development);GO:0010976(posit…	NA	K05127	EC:2.7.10.1	protein tyrosine kinase 7 (inactive) [Source:VGNC Symbol;Acc:VGNC:54670]	protein_coding	82.9966	83.8618	30.6934	29.8759	2.75484	1.46197	1.39367e-90	2.76228e-88	up	yes
ENSBTAG00000002082	MARCKS	ENSBTAT00000002691;ENSBTAT00000052599	GO:0003779(actin binding);GO:0005080(protein kinase C binding);GO:0005516(calmodulin binding);GO:0005737(cytoplasm);GO:0005813(centrosome);GO:0005886(plasma membrane);GO:0005938(cell cortex);GO:0016020(membrane);GO:0032432(actin filament bundle);GO:0042585(germinal vesicle);GO:0042802(identical protein binding);GO:0051015(actin filament binding);GO:0051017(actin filament bundle assembly);GO:00512…	04666(Fc gamma R-mediated phagocytosis);05206(MicroRNAs in cancer);05206(MicroRNAs in cancer)	K12561	NA	myristoylated alanine rich protein kinase C substrate [Source:VGNC Symbol;Acc:VGNC:31244]	protein_coding	103.904	109.135	33.8687	37.0183	3.00534	1.58753	1.96513e-90	3.81378e-88	up	yes
ENSBTAG00000008300	FN1	ENSBTAT00000066855;ENSBTAT00000010926;ENSBTAT00000010922;ENSBTAT00000010925;ENSBTAT00000082918	GO:0001932(regulation of protein phosphorylation);GO:0002020(protease binding);GO:0005102(signaling receptor binding);GO:0005178(integrin binding);GO:0005515(protein binding);GO:0005576(extracellular region);GO:0005577(fibrinogen complex);GO:0005604(basement membrane);GO:0005615(extracellular space);GO:0005793(endoplasmic reticulum-Golgi intermediate compartment);GO:0007044(cell-substrate junctio…	04151(PI3K-Akt signaling pathway);04510(Focal adhesion);04512(ECM-receptor interaction);04810(Regulation of actin cytoskeleton);04933(AGE-RAGE signaling pathway in diabetic complications);05100(Bacterial invasion of epithelial cells);05146(Amoebiasis);05165(Human papillomavirus infection);05200(Pathways in cancer);05205(Proteoglycans in cancer);05222(Small cell lung cancer);05222(Small cell lung …	K05717	NA	fibronectin 1 [Source:VGNC Symbol;Acc:VGNC:29056]	protein_coding	2058.05	2087.24	896.181	880.571	2.33307	1.22223	1.80275e-86	3.3587e-84	up	yes
ENSBTAG00000008353	CDKN1A	ENSBTAT00000011001	GO:0000079(regulation of cyclin-dependent protein serine/threonine kinase activity);GO:0000082(G1/S transition of mitotic cell cycle);GO:0000086(G2/M transition of mitotic cell cycle);GO:0000307(cyclin-dependent protein kinase holoenzyme complex);GO:0004860(protein kinase inhibitor activity);GO:0004861(cyclin-dependent protein serine/threonine kinase inhibitor activity);GO:0005634(nucleus);GO:000…	01522(Endocrine resistance);01524(Platinum drug resistance);04012(ErbB signaling pathway);04066(HIF-1 signaling pathway);04068(FoxO signaling pathway);04110(Cell cycle);04115(p53 signaling pathway);04151(PI3K-Akt signaling pathway);04218(Cellular senescence);04630(Jak-STAT signaling pathway);04921(Oxytocin signaling pathway);04928(Parathyroid hormone synthesis, secretion and action);04934(Cushing…	K06625	NA	cyclin dependent kinase inhibitor 1A [Source:VGNC Symbol;Acc:VGNC:27142]	protein_coding	516.608	535.533	115.673	148.81	3.9781	1.99208	6.73893e-81	1.06401e-78	up	yes
ENSBTAG00000018563	SFRP2	ENSBTAT00000029841	GO:0001569(branching involved in blood vessel morphogenesis);GO:0001756(somitogenesis);GO:0001843(neural tube closure);GO:0002063(chondrocyte development);GO:0003151(outflow tract morphogenesis);GO:0003214(cardiac left ventricle morphogenesis);GO:0005515(protein binding);GO:0005576(extracellular region);GO:0005615(extracellular space);GO:0006915(apoptotic process);GO:0007275(multicellular organis…	04310(Wnt signaling pathway)	K02176	NA	secreted frizzled related protein 2 [Source:VGNC Symbol;Acc:VGNC:34521]	protein_coding	88.5604	90.6382	21.8559	17.8279	4.51567	2.17494	4.6474e-80	7.15585e-78	up	yes
ENSBTAG00000021215	VWA5A	ENSBTAT00000030306	GO:0005634(nucleus);GO:0005654(nucleoplasm)	NA	NA	NA	von Willebrand factor A domain containing 5A [Source:VGNC Symbol;Acc:VGNC:36853]	protein_coding	29.827	29.17	9.00383	8.49954	3.3706	1.75301	2.58425e-78	3.85177e-76	up	yes
ENSBTAG00000031849	TMEM119	ENSBTAT00000045168;ENSBTAT00000073696	GO:0001503(ossification);GO:0001649(osteoblast differentiation);GO:0005783(endoplasmic reticulum);GO:0005886(plasma membrane);GO:0007283(spermatogenesis);GO:0016020(membrane);GO:0016021(integral component of membrane);GO:0030501(positive regulation of bone mineralization);GO:0033690(positive regulation of osteoblast proliferation);GO:0045669(positive regulation of osteoblast differentiation);GO:0…	NA	NA	NA	transmembrane protein 119 [Source:VGNC Symbol;Acc:VGNC:35955]	protein_coding	140.591	145.019	49.5392	54.5973	2.74265	1.45557	3.85768e-78	5.70416e-76	up	yes
ENSBTAG00000008389	HTRA1	ENSBTAT00000011042	GO:0001890(placenta development);GO:0004252(serine-type endopeptidase activity);GO:0005515(protein binding);GO:0005520(insulin-like growth factor binding);GO:0005576(extracellular region);GO:0005737(cytoplasm);GO:0005829(cytosol);GO:0005886(plasma membrane);GO:0006508(proteolysis);GO:0008233(peptidase activity);GO:0008236(serine-type peptidase activity);GO:0016020(membrane);GO:0016787(hydrolase a…	NA	K08784	EC:3.4.21.-	HtrA serine peptidase 1 [Source:VGNC Symbol;Acc:VGNC:30004]	protein_coding	643.639	637.394	246.998	273.185	2.46266	1.30022	5.52305e-78	8.10236e-76	up	yes
ENSBTAG00000003938	FNDC1	ENSBTAT00000083694;ENSBTAT00000081675;ENSBTAT00000083987;ENSBTAT00000039897	GO:0005515(protein binding);GO:0016607(nuclear speck);GO:0016607(nuclear speck)	NA	NA	NA	fibronectin type III domain containing 1 [Source:NCBI gene;Acc:100850256]	protein_coding	119.964	125.815	37.4312	31.0073	3.59124	1.84448	4.79558e-75	6.66765e-73	up	yes
ENSBTAG00000010422	MDM2	ENSBTAT00000045265;ENSBTAT00000082895;ENSBTAT00000075725	GO:0000122(negative regulation of transcription by RNA polymerase II);GO:0005515(protein binding);GO:0005634(nucleus);GO:0005654(nucleoplasm);GO:0005730(nucleolus);GO:0005737(cytoplasm);GO:0016567(protein ubiquitination);GO:0016740(transferase activity);GO:0043066(negative regulation of apoptotic process);GO:0046872(metal ion binding);GO:0071157(negative regulation of cell cycle arrest);GO:007115…	01522(Endocrine resistance);01524(Platinum drug resistance);04068(FoxO signaling pathway);04110(Cell cycle);04115(p53 signaling pathway);04120(Ubiquitin mediated proteolysis);04144(Endocytosis);04151(PI3K-Akt signaling pathway);04218(Cellular senescence);04625(C-type lectin receptor signaling pathway);04919(Thyroid hormone signaling pathway);05163(Human cytomegalovirus infection);05165(Human papi…	K06643	EC:2.3.2.27	MDM2 proto-oncogene [Source:VGNC Symbol;Acc:VGNC:31336]	protein_coding	98.5935	95.3394	22.4969	28.6704	3.79017	1.92226	7.3533e-72	9.71626e-70	up	yes
ENSBTAG00000020657	FAT1	ENSBTAT00000027527;ENSBTAT00000082282;ENSBTAT00000072889;ENSBTAT00000082602;ENSBTAT00000070309;ENSBTAT00000068518	GO:0005509(calcium ion binding);GO:0005634(nucleus);GO:0005886(plasma membrane);GO:0005911(cell-cell junction);GO:0007015(actin filament organization);GO:0007155(cell adhesion);GO:0007156(homophilic cell adhesion via plasma membrane adhesion molecules);GO:0007163(establishment or maintenance of cell polarity);GO:0016020(membrane);GO:0016021(integral component of membrane);GO:0030027(lamellipodium…	NA	K16506	NA	FAT atypical cadherin 1 [Source:VGNC Symbol;Acc:VGNC:52771]	protein_coding	180.395	179.994	75.8497	69.3864	2.4814	1.31116	2.23082e-70	2.86637e-68	up	yes
ENSBTAG00000010351	SNX25	ENSBTAT00000061394;ENSBTAT00000085525;ENSBTAT00000084227	GO:0005768(endosome);GO:0030512(negative regulation of transforming growth factor beta receptor signaling pathway);GO:0032801(receptor catabolic process);GO:0034713(type I transforming growth factor beta receptor binding);GO:0035091(phosphatidylinositol binding);GO:0043231(intracellular membrane-bounded organelle);GO:0060394(negative regulation of pathway-restricted SMAD protein phosphorylation);…	NA	K17887	NA	sorting nexin 25 [Source:VGNC Symbol;Acc:VGNC:35104]	protein_coding	27.0047	27.9868	8.68512	9.28859	3.05955	1.61332	5.98151e-66	6.79521e-64	up	yes
ENSBTAG00000020644	GPC4	ENSBTAT00000027510;ENSBTAT00000078781	GO:0005886(plasma membrane);GO:0009897(external side of plasma membrane);GO:0009966(regulation of signal transduction);GO:0016020(membrane);GO:0031225(anchored component of membrane);GO:0045202(synapse);GO:0046658(anchored component of plasma membrane);GO:0062023(collagen-containing extracellular matrix);GO:0098978(glutamatergic synapse);GO:0099560(synaptic membrane adhesion);GO:0099560(synaptic …	04310(Wnt signaling pathway);04310(Wnt signaling pathway)	K08110	NA	glypican 4 [Source:VGNC Symbol;Acc:VGNC:29526]	protein_coding	87.9312	88.2888	36.8851	36.9473	2.38676	1.25505	7.12741e-66	8.04793e-64	up	yes
ENSBTAG00000017069	GASK1B	ENSBTAT00000071687;ENSBTAT00000022701	GO:0005794(Golgi apparatus);GO:0005794(Golgi apparatus)	NA	NA	NA	golgi associated kinase 1B [Source:VGNC Symbol;Acc:VGNC:53900]	protein_coding	45.7139	46.1841	15.7772	17.4188	2.76835	1.46902	7.82002e-65	8.57028e-63	up	yes
ENSBTAG00000012120	TIPARP	ENSBTAT00000016071	GO:0001570(vasculogenesis);GO:0001822(kidney development);GO:0003950(NAD+ ADP-ribosyltransferase activity);GO:0005634(nucleus);GO:0006471(protein ADP-ribosylation);GO:0006807(nitrogen compound metabolic process);GO:0008209(androgen metabolic process);GO:0008210(estrogen metabolic process);GO:0008585(female gonad development);GO:0009791(post-embryonic development);GO:0010629(negative regulation of…	NA	K15259	EC:2.4.2.30	TCDD inducible poly(ADP-ribose) polymerase [Source:VGNC Symbol;Acc:VGNC:53609]	protein_coding	52.7648	50.2074	21.1692	21.5383	2.4111	1.26969	5.17022e-62	5.26373e-60	up	yes
ENSBTAG00000010991	TTR	ENSBTAT00000014585;ENSBTAT00000079909	GO:0005179(hormone activity);GO:0005576(extracellular region);GO:0005615(extracellular space);GO:0006144(purine nucleobase metabolic process);GO:0010469(regulation of signaling receptor activity);GO:0042572(retinol metabolic process);GO:0042802(identical protein binding);GO:0070324(thyroid hormone binding);GO:0070327(thyroid hormone transport);GO:0070327(thyroid hormone transport)	04918(Thyroid hormone synthesis);04918(Thyroid hormone synthesis)	K20731	NA	transthyretin [Source:VGNC Symbol;Acc:VGNC:36499]	protein_coding	33.1309	30.655	7.84874	7.35462	4.19551	2.06885	5.99766e-61	5.88674e-59	up	yes
ENSBTAG00000016152	DAB2	ENSBTAT00000068286;ENSBTAT00000079720;ENSBTAT00000070511;ENSBTAT00000021501;ENSBTAT00000078306;ENSBTAT00000071253	GO:0001650(fibrillar center);GO:0001934(positive regulation of protein phosphorylation);GO:0005515(protein binding);GO:0005886(plasma membrane);GO:0005905(clathrin-coated pit);GO:0006898(receptor-mediated endocytosis);GO:0008022(protein C-terminus binding);GO:0010718(positive regulation of epithelial to mesenchymal transition);GO:0010862(positive regulation of pathway-restricted SMAD protein phos…	04144(Endocytosis);04144(Endocytosis)	K12475	NA	DAB2, clathrin adaptor protein [Source:VGNC Symbol;Acc:VGNC:27865]	protein_coding	166.54	165.646	80.0811	78.0618	2.10054	1.07076	2.2599e-59	2.12648e-57	up	yes
ENSBTAG00000010175	COL8A2	ENSBTAT00000013427;ENSBTAT00000083731	GO:0005201(extracellular matrix structural constituent);GO:0005515(protein binding);GO:0005576(extracellular region);GO:0005581(collagen trimer);GO:0005615(extracellular space);GO:0030198(extracellular matrix organization);GO:0031012(extracellular matrix);GO:0048593(camera-type eye morphogenesis);GO:0050673(epithelial cell proliferation);GO:0050673(epithelial cell proliferation)	NA	NA	NA	collagen type VIII alpha 2 chain [Source:VGNC Symbol;Acc:VGNC:27575]	protein_coding	43.3231	45.3762	18.7242	19.4773	2.32188	1.21529	2.71219e-59	2.51397e-57	up	yes
ENSBTAG00000009513	TGFBI	ENSBTAT00000076090;ENSBTAT00000012519	GO:0001525(angiogenesis);GO:0005178(integrin binding);GO:0005515(protein binding);GO:0005518(collagen binding);GO:0005576(extracellular region);GO:0005615(extracellular space);GO:0005802(trans-Golgi network);GO:0007155(cell adhesion);GO:0008283(cell population proliferation);GO:0030198(extracellular matrix organization);GO:0031012(extracellular matrix);GO:0050839(cell adhesion molecule binding);G…	NA	K19519	NA	transforming growth factor beta induced [Source:VGNC Symbol;Acc:VGNC:52886]	protein_coding	79.9063	86.263	17.4857	23.6021	4.04424	2.01587	1.65596e-58	1.50499e-56	up	yes
ENSBTAG00000020528	PCOLCE	ENSBTAT00000027347	GO:0005515(protein binding);GO:0005518(collagen binding);GO:0005576(extracellular region);GO:0005581(collagen trimer);GO:0005615(extracellular space);GO:0006508(proteolysis);GO:0008201(heparin binding);GO:0010952(positive regulation of peptidase activity);GO:0016504(peptidase activator activity);GO:1990830(cellular response to leukemia inhibitory factor)	NA	NA	NA	procollagen C-endopeptidase enhancer [Source:VGNC Symbol;Acc:VGNC:32642]	protein_coding	382.821	395.663	186.143	190.026	2.0695	1.04929	2.62859e-58	2.37734e-56	up	yes
ENSBTAG00000010191	PAK1	ENSBTAT00000013448;ENSBTAT00000072179;ENSBTAT00000078859;ENSBTAT00000079360	GO:0000166(nucleotide binding);GO:0001726(ruffle);GO:0001934(positive regulation of protein phosphorylation);GO:0003824(catalytic activity);GO:0004672(protein kinase activity);GO:0004674(protein serine/threonine kinase activity);GO:0005518(collagen binding);GO:0005524(ATP binding);GO:0005634(nucleus);GO:0005654(nucleoplasm);GO:0005694(chromosome);GO:0005737(cytoplasm);GO:0005829(cytosol);GO:00058…	04010(MAPK signaling pathway);04012(ErbB signaling pathway);04014(Ras signaling pathway);04024(cAMP signaling pathway);04062(Chemokine signaling pathway);04360(Axon guidance);04392(Hippo signaling pathway - multiple species);04510(Focal adhesion);04625(C-type lectin receptor signaling pathway);04650(Natural killer cell mediated cytotoxicity);04660(T cell receptor signaling pathway);04666(Fc gamma…	K04409	EC:2.7.11.1	p21 (RAC1) activated kinase 1 [Source:VGNC Symbol;Acc:VGNC:53657]	protein_coding	36.0076	37.5096	15.5842	16.2114	2.31218	1.20926	1.74606e-55	1.49224e-53	up	yes
ENSBTAG00000003959	ARHGAP24	ENSBTAT00000005165;ENSBTAT00000070146	GO:0005096(GTPase activator activity);GO:0007165(signal transduction);GO:0043547(positive regulation of GTPase activity);GO:0043547(positive regulation of GTPase activity)	NA	K20642	NA	Rho GTPase activating protein 24 [Source:VGNC Symbol;Acc:VGNC:26082]	protein_coding	24.8968	25.2008	8.12506	7.60807	3.18421	1.67094	1.09777e-54	9.13061e-53	up	yes
ENSBTAG00000007362	XPC	ENSBTAT00000009683;ENSBTAT00000080567	GO:0000109(nucleotide-excision repair complex);GO:0000111(nucleotide-excision repair factor 2 complex);GO:0000715(nucleotide-excision repair, DNA damage recognition);GO:0003677(DNA binding);GO:0003684(damaged DNA binding);GO:0003697(single-stranded DNA binding);GO:0005634(nucleus);GO:0005730(nucleolus);GO:0005737(cytoplasm);GO:0005739(mitochondrion);GO:0005886(plasma membrane);GO:0006281(DNA repa…	03420(Nucleotide excision repair);03420(Nucleotide excision repair)	K10838	NA	XPC complex subunit, DNA damage recognition and repair factor [Source:VGNC Symbol;Acc:VGNC:36993]	protein_coding	50.8873	49.5824	16.0542	19.244	2.84632	1.5091	3.00208e-53	2.43182e-51	up	yes
ENSBTAG00000016486	SORBS2	ENSBTAT00000081160;ENSBTAT00000021917;ENSBTAT00000078046;ENSBTAT00000083237;ENSBTAT00000054109;ENSBTAT00000077382;ENSBTAT00000076776;ENSBTAT00000070255	GO:0005515(protein binding);GO:0005654(nucleoplasm);GO:0007015(actin filament organization);GO:0007015(actin filament organization)	NA	NA	NA	sorbin and SH3 domain containing 2 [Source:NCBI gene;Acc:614391]	protein_coding	73.7678	70.9842	23.5598	18.1317	3.47197	1.79576	2.22759e-52	1.75991e-50	up	yes
ENSBTAG00000049788	WFDC1	ENSBTAT00000084365;ENSBTAT00000085642;ENSBTAT00000067851	GO:0005576(extracellular region);GO:0030414(peptidase inhibitor activity);GO:0050728(negative regulation of inflammatory response);GO:0061045(negative regulation of wound healing);GO:0061045(negative regulation of wound healing)	NA	NA	NA	WAP four-disulfide core domain 1 [Source:NCBI gene;Acc:505366]	protein_coding	40.9594	36.2971	10.222	8.6182	4.10062	2.03584	3.09776e-51	2.40477e-49	up	yes
ENSBTAG00000051164	WDR35	ENSBTAT00000073611;ENSBTAT00000080340;ENSBTAT00000087269	GO:0005515(protein binding);GO:0005813(centrosome);GO:0005930(axoneme);GO:0030991(intraciliary transport particle A);GO:0035721(intraciliary retrograde transport);GO:0036064(ciliary basal body);GO:0060271(cilium assembly);GO:1990830(cellular response to leukemia inhibitory factor);GO:1990830(cellular response to leukemia inhibitory factor)	NA	K19674	NA	WD repeat domain 35 [Source:NCBI gene;Acc:100337107]	protein_coding	28.5075	28.6954	8.5247	10.2299	3.05008	1.60885	3.15022e-51	2.43534e-49	up	yes
ENSBTAG00000017077	CTSV	ENSBTAT00000022710	GO:0004175(endopeptidase activity);GO:0004197(cysteine-type endopeptidase activity);GO:0005615(extracellular space);GO:0005764(lysosome);GO:0006508(proteolysis);GO:0008233(peptidase activity);GO:0008234(cysteine-type peptidase activity);GO:0016787(hydrolase activity);GO:0051603(proteolysis involved in cellular protein catabolic process)	04140(Autophagy - animal);04142(Lysosome);04145(Phagosome);04210(Apoptosis);04612(Antigen processing and presentation);05205(Proteoglycans in cancer);05323(Rheumatoid arthritis);05418(Fluid shear stress and atherosclerosis)	K01365	EC:3.4.22.15	cathepsin V [Source:NCBI gene;Acc:281108]	protein_coding	89.5824	85.8236	38.4151	40.8367	2.21327	1.14618	3.20685e-51	2.46888e-49	up	yes
ENSBTAG00000012237	AEBP1	ENSBTAT00000033669	GO:0000122(negative regulation of transcription by RNA polymerase II);GO:0000977(RNA polymerase II regulatory region sequence-specific DNA binding);GO:0001227(DNA-binding transcription repressor activity, RNA polymerase II-specific);GO:0003714(transcription corepressor activity);GO:0004180(carboxypeptidase activity);GO:0004181(metallocarboxypeptidase activity);GO:0005518(collagen binding);GO:0005…	NA	K21392	NA	AE binding protein 1 [Source:VGNC Symbol;Acc:VGNC:25703]	protein_coding	431.31	464.52	216.886	227.226	2.01712	1.0123	1.20127e-49	8.88126e-48	up	yes
ENSBTAG00000012408	RAB27A	ENSBTAT00000016464	GO:0003924(GTPase activity);GO:0005525(GTP binding);GO:0006886(intracellular protein transport);GO:0030141(secretory granule);GO:0032402(melanosome transport);GO:0032482(Rab protein signal transduction);GO:0042470(melanosome);GO:0045921(positive regulation of exocytosis)	NA	K07885	NA	RAB27A, member RAS oncogene family [Source:NCBI gene;Acc:618035]	protein_coding	41.0008	36.6999	11.537	13.7016	3.07865	1.6223	4.93219e-49	3.53429e-47	up	yes
ENSBTAG00000000911	UBE2H	ENSBTAT00000001205	GO:0000166(nucleotide binding);GO:0004842(ubiquitin-protein transferase activity);GO:0005524(ATP binding);GO:0006511(ubiquitin-dependent protein catabolic process);GO:0016567(protein ubiquitination);GO:0016740(transferase activity);GO:0043161(proteasome-mediated ubiquitin-dependent protein catabolic process);GO:0061631(ubiquitin conjugating enzyme activity);GO:0070936(protein K48-linked ubiquitin…	04120(Ubiquitin mediated proteolysis)	K10576	EC:2.3.2.23	ubiquitin conjugating enzyme E2 H [Source:VGNC Symbol;Acc:VGNC:36583]	protein_coding	59.9922	59.2723	21.2301	24.6514	2.5994	1.37818	2.06313e-48	1.45599e-46	up	yes
ENSBTAG00000006526	BCL2L1	ENSBTAT00000076163;ENSBTAT00000008572	GO:0005741(mitochondrial outer membrane);GO:0006915(apoptotic process);GO:0008630(intrinsic apoptotic signaling pathway in response to DNA damage);GO:0016020(membrane);GO:0016021(integral component of membrane);GO:0042803(protein homodimerization activity);GO:0042981(regulation of apoptotic process);GO:0043066(negative regulation of apoptotic process);GO:0046982(protein heterodimerization activit…	01521(EGFR tyrosine kinase inhibitor resistance);01524(Platinum drug resistance);04014(Ras signaling pathway);04064(NF-kappa B signaling pathway);04115(p53 signaling pathway);04137(Mitophagy - animal);04140(Autophagy - animal);04151(PI3K-Akt signaling pathway);04210(Apoptosis);04215(Apoptosis - multiple species);04621(NOD-like receptor signaling pathway);04630(Jak-STAT signaling pathway);05014(Am…	K04570	NA	BCL2 like 1 [Source:VGNC Symbol;Acc:VGNC:26446]	protein_coding	46.6642	46.2712	19.9992	18.8255	2.39372	1.25925	2.10926e-48	1.48293e-46	up	yes
ENSBTAG00000007447	NUDT4	ENSBTAT00000009797	GO:0000298(endopolyphosphatase activity);GO:0005634(nucleus);GO:0005737(cytoplasm);GO:0008486(diphosphoinositol-polyphosphate diphosphatase activity);GO:0016787(hydrolase activity);GO:0030515(snoRNA binding);GO:0034431(bis(5'-adenosyl)-hexaphosphatase activity);GO:0034432(bis(5'-adenosyl)-pentaphosphatase activity);GO:0050072(m7G(5')pppN diphosphatase activity);GO:0071543(diphosphoinositol polyph…	NA	K07766	EC:3.6.1.52	nudix hydrolase 4 [Source:NCBI gene;Acc:614183]	protein_coding	45.979	43.9131	17.8051	15.5791	2.69265	1.42903	8.95133e-48	6.17675e-46	up	yes
ENSBTAG00000024958	FAM214A	ENSBTAT00000065691;ENSBTAT00000085863;ENSBTAT00000034795	NA	NA	NA	NA	family with sequence similarity 214 member A [Source:VGNC Symbol;Acc:VGNC:28793]	protein_coding	22.5244	21.8326	8.79036	9.63462	2.40744	1.2675	5.44254e-47	3.72794e-45	up	yes
ENSBTAG00000020617	TSC2	ENSBTAT00000076792;ENSBTAT00000077345;ENSBTAT00000049485	GO:0005096(GTPase activator activity);GO:0005634(nucleus);GO:0005737(cytoplasm);GO:0005764(lysosome);GO:0005794(Golgi apparatus);GO:0005829(cytosol);GO:0014069(postsynaptic density);GO:0016020(membrane);GO:0016239(positive regulation of macroautophagy);GO:0019902(phosphatase binding);GO:0030178(negative regulation of Wnt signaling pathway);GO:0031267(small GTPase binding);GO:0032007(negative regu…	04072(Phospholipase D signaling pathway);04115(p53 signaling pathway);04140(Autophagy - animal);04150(mTOR signaling pathway);04151(PI3K-Akt signaling pathway);04152(AMPK signaling pathway);04211(Longevity regulating pathway);04218(Cellular senescence);04714(Thermogenesis);04910(Insulin signaling pathway);04919(Thyroid hormone signaling pathway);05163(Human cytomegalovirus infection);05165(Human …	K07207	NA	TSC complex subunit 2 [Source:VGNC Symbol;Acc:VGNC:36408]	protein_coding	32.2724	34.065	10.7671	13.2491	2.76219	1.46581	3.7864e-45	2.48396e-43	up	yes
ENSBTAG00000012463	ZMAT3	ENSBTAT00000016535;ENSBTAT00000084595	GO:0003676(nucleic acid binding);GO:0003723(RNA binding);GO:0005634(nucleus);GO:0005654(nucleoplasm);GO:0005730(nucleolus);GO:0005886(plasma membrane);GO:0006915(apoptotic process);GO:0006974(cellular response to DNA damage stimulus);GO:0008270(zinc ion binding);GO:0015031(protein transport);GO:0040008(regulation of growth);GO:0046872(metal ion binding);GO:0046872(metal ion binding)	04115(p53 signaling pathway);04115(p53 signaling pathway)	K10137	NA	zinc finger matrin-type 3 [Source:VGNC Symbol;Acc:VGNC:37192]	protein_coding	80.43	72.1956	20.3955	26.7013	3.24069	1.6963	8.16754e-42	4.89291e-40	up	yes
ENSBTAG00000004269	SGK1	ENSBTAT00000005592;ENSBTAT00000068319;ENSBTAT00000080325;ENSBTAT00000078810	GO:0000166(nucleotide binding);GO:0004672(protein kinase activity);GO:0004674(protein serine/threonine kinase activity);GO:0004712(protein serine/threonine/tyrosine kinase activity);GO:0005524(ATP binding);GO:0005634(nucleus);GO:0005737(cytoplasm);GO:0005739(mitochondrion);GO:0005783(endoplasmic reticulum);GO:0005789(endoplasmic reticulum membrane);GO:0005829(cytosol);GO:0005886(plasma membrane);…	04068(FoxO signaling pathway);04150(mTOR signaling pathway);04151(PI3K-Akt signaling pathway);04960(Aldosterone-regulated sodium reabsorption);04960(Aldosterone-regulated sodium reabsorption)	K13302	EC:2.7.11.1	serum/glucocorticoid regulated kinase 1 [Source:VGNC Symbol;Acc:VGNC:34541]	protein_coding	75.1299	74.0307	31.0787	36.1163	2.21981	1.15044	8.19539e-42	4.89386e-40	up	yes
ENSBTAG00000011338	NREP	ENSBTAT00000015066	GO:0005634(nucleus);GO:0005737(cytoplasm);GO:0017015(regulation of transforming growth factor beta receptor signaling pathway);GO:0031103(axon regeneration);GO:0045664(regulation of neuron differentiation)	NA	NA	NA	neuronal regeneration related protein [Source:NCBI gene;Acc:100125763]	protein_coding	75.7069	75.6259	28.9699	23.6596	2.87544	1.52378	1.34171e-41	7.98641e-40	up	yes
ENSBTAG00000000993	N4BP2L1	ENSBTAT00000001315;ENSBTAT00000071120	NA	NA	NA	NA	NEDD4 binding protein 2 like 1 [Source:VGNC Symbol;Acc:VGNC:53826]	protein_coding	20.4367	20.8868	7.04799	7.53471	2.83373	1.5027	1.95381e-41	1.15928e-39	up	yes
ENSBTAG00000006453	CD3G	ENSBTAT00000046953;ENSBTAT00000072440	GO:0004888(transmembrane signaling receptor activity);GO:0007163(establishment or maintenance of cell polarity);GO:0007166(cell surface receptor signaling pathway);GO:0009897(external side of plasma membrane);GO:0015031(protein transport);GO:0016020(membrane);GO:0016021(integral component of membrane);GO:0030217(T cell differentiation);GO:0042105(alpha-beta T cell receptor complex);GO:0042803(pro…	04640(Hematopoietic cell lineage);04658(Th1 and Th2 cell differentiation);04659(Th17 cell differentiation);04660(T cell receptor signaling pathway);05142(Chagas disease (American trypanosomiasis));05162(Measles);05166(Human T-cell leukemia virus 1 infection);05169(Epstein-Barr virus infection);05170(Human immunodeficiency virus 1 infection);05170(Human immunodeficiency virus 1 infection)	K06452	NA	CD3g molecule [Source:VGNC Symbol;Acc:VGNC:27031]	protein_coding	86.7733	76.8237	12.4058	6.89131	8.47781	3.08369	2.6317e-41	1.55162e-39	up	yes
ENSBTAG00000010976	KANK1	ENSBTAT00000067563;ENSBTAT00000077869	GO:0005515(protein binding);GO:0005737(cytoplasm);GO:0005886(plasma membrane);GO:0008013(beta-catenin binding);GO:0008283(cell population proliferation);GO:0010977(negative regulation of neuron projection development);GO:0030036(actin cytoskeleton organization);GO:0030177(positive regulation of Wnt signaling pathway);GO:0030336(negative regulation of cell migration);GO:0030837(negative regulation…	NA	K22808	NA	KN motif and ankyrin repeat domains 1 [Source:VGNC Symbol;Acc:VGNC:56976]	protein_coding	25.5421	25.4079	9.13779	11.0568	2.52295	1.33511	6.05773e-41	3.52692e-39	up	yes
ENSBTAG00000008285	OXR1	ENSBTAT00000053824;ENSBTAT00000069918;ENSBTAT00000085736	GO:0005654(nucleoplasm);GO:0005730(nucleolus);GO:0007628(adult walking behavior);GO:0016491(oxidoreductase activity);GO:0043231(intracellular membrane-bounded organelle);GO:0043524(negative regulation of neuron apoptotic process);GO:0051402(neuron apoptotic process);GO:0071447(cellular response to hydroperoxide);GO:1900408(negative regulation of cellular response to oxidative stress);GO:1902083(n…	NA	NA	NA	oxidation resistance 1 [Source:VGNC Symbol;Acc:VGNC:55069]	protein_coding	29.3227	27.4939	13.1958	13.1144	2.15949	1.11069	7.80708e-39	4.19175e-37	up	yes
ENSBTAG00000001173	PLXNA2	ENSBTAT00000001558	GO:0001756(somitogenesis);GO:0002116(semaphorin receptor complex);GO:0005515(protein binding);GO:0005887(integral component of plasma membrane);GO:0007162(negative regulation of cell adhesion);GO:0007165(signal transduction);GO:0007166(cell surface receptor signaling pathway);GO:0008360(regulation of cell shape);GO:0016020(membrane);GO:0016021(integral component of membrane);GO:0017154(semaphorin…	04360(Axon guidance)	K06820	NA	plexin A2 [Source:NCBI gene;Acc:407770]	protein_coding	38.6517	39.8746	18.2982	20.6318	2.01711	1.01229	5.37824e-37	2.68638e-35	up	yes
ENSBTAG00000005359	TGFB2	ENSBTAT00000007053;ENSBTAT00000075358	GO:0000902(cell morphogenesis);GO:0001540(amyloid-beta binding);GO:0001654(eye development);GO:0001666(response to hypoxia);GO:0001837(epithelial to mesenchymal transition);GO:0001942(hair follicle development);GO:0003007(heart morphogenesis);GO:0005102(signaling receptor binding);GO:0005114(type II transforming growth factor beta receptor binding);GO:0005125(cytokine activity);GO:0005160(transfo…	04010(MAPK signaling pathway);04060(Cytokine-cytokine receptor interaction);04068(FoxO signaling pathway);04110(Cell cycle);04218(Cellular senescence);04350(TGF-beta signaling pathway);04380(Osteoclast differentiation);04390(Hippo signaling pathway);04933(AGE-RAGE signaling pathway in diabetic complications);05140(Leishmaniasis);05142(Chagas disease (American trypanosomiasis));05144(Malaria);0514…	K13376	NA	transforming growth factor beta 2 [Source:VGNC Symbol;Acc:VGNC:35802]	protein_coding	35.0337	33.449	15.3384	15.5588	2.21647	1.14826	5.75232e-37	2.85791e-35	up	yes
ENSBTAG00000032613	SCG5	ENSBTAT00000046291;ENSBTAT00000082657;ENSBTAT00000075994	GO:0004857(enzyme inhibitor activity);GO:0006886(intracellular protein transport);GO:0007218(neuropeptide signaling pathway);GO:0016486(peptide hormone processing);GO:0030141(secretory granule);GO:0043086(negative regulation of catalytic activity);GO:0046883(regulation of hormone secretion);GO:0051082(unfolded protein binding);GO:0051082(unfolded protein binding)	NA	NA	NA	secretogranin V [Source:VGNC Symbol;Acc:VGNC:34334]	protein_coding	20.4766	23.7626	3.6745	5.01062	5.09368	2.34871	4.46612e-33	1.93059e-31	up	yes
ENSBTAG00000001788	PDPN	ENSBTAT00000002341;ENSBTAT00000077710	GO:0016020(membrane);GO:0016021(integral component of membrane);GO:0016021(integral component of membrane)	NA	K16778	NA	podoplanin [Source:VGNC Symbol;Acc:VGNC:50142]	protein_coding	22.272	20.5684	2.30214	4.38496	6.40642	2.67952	4.52939e-33	1.9534e-31	up	yes
ENSBTAG00000001694	TYRO3	ENSBTAT00000068773;ENSBTAT00000002222	GO:0000166(nucleotide binding);GO:0001779(natural killer cell differentiation);GO:0004672(protein kinase activity);GO:0004713(protein tyrosine kinase activity);GO:0004714(transmembrane receptor protein tyrosine kinase activity);GO:0005515(protein binding);GO:0005524(ATP binding);GO:0005634(nucleus);GO:0005635(nuclear envelope);GO:0005789(endoplasmic reticulum membrane);GO:0005887(integral compone…	NA	K05116	EC:2.7.10.1	TYRO3 protein tyrosine kinase [Source:VGNC Symbol;Acc:VGNC:36551]	protein_coding	42.0287	41.0644	14.5367	10.1296	3.36869	1.75219	5.25236e-33	2.25997e-31	up	yes
ENSBTAG00000030593	ENSBTAG00000030593	ENSBTAT00000043219	NA	NA	NA	NA	raftlin, lipid raft linker 1 [Source:NCBI gene;Acc:506782]	protein_coding	37.5418	38.6483	12.4819	8.57465	3.61836	1.85533	6.58662e-33	2.82104e-31	up	yes
ENSBTAG00000053911	ENSBTAG00000053911	ENSBTAT00000075166	NA	NA	NA	NA		protein_coding	97.9004	96.0227	20.377	17.1019	5.17419	2.37133	1.69068e-32	7.1104e-31	up	yes
ENSBTAG00000019382	PKDCC	ENSBTAT00000025826	GO:0001501(skeletal system development);GO:0004672(protein kinase activity);GO:0004715(non-membrane spanning protein tyrosine kinase activity);GO:0005524(ATP binding);GO:0005576(extracellular region);GO:0005794(Golgi apparatus);GO:0006468(protein phosphorylation);GO:0018108(peptidyl-tyrosine phosphorylation);GO:0030282(bone mineralization);GO:0030501(positive regulation of bone mineralization);GO…	NA	K17548	EC:2.7.10.2	protein kinase domain containing, cytoplasmic [Source:VGNC Symbol;Acc:VGNC:32938]	protein_coding	40.8736	42.7976	15.7691	19.3794	2.38051	1.25127	3.85361e-30	1.50833e-28	up	yes
ENSBTAG00000039657	HIST1H2AC	ENSBTAT00000056983	GO:0000786(nucleosome);GO:0000790(nuclear chromatin);GO:0003677(DNA binding);GO:0005634(nucleus);GO:0005694(chromosome);GO:0006325(chromatin organization);GO:0008285(negative regulation of cell population proliferation);GO:0046982(protein heterodimerization activity)	04217(Necroptosis);05034(Alcoholism);05322(Systemic lupus erythematosus)	K11251	NA	histone cluster 1, H2ac [Source:NCBI gene;Acc:506900]	protein_coding	23.5523	23.4298	4.78995	3.59006	5.60645	2.48709	4.90302e-30	1.90706e-28	up	yes
ENSBTAG00000018164	FNDC4	ENSBTAT00000044349	GO:0005515(protein binding);GO:0005576(extracellular region);GO:0005615(extracellular space);GO:0005783(endoplasmic reticulum);GO:0005886(plasma membrane);GO:0016020(membrane);GO:0016021(integral component of membrane);GO:0050728(negative regulation of inflammatory response);GO:0071559(response to transforming growth factor beta)	NA	NA	NA	fibronectin type III domain containing 4 [Source:VGNC Symbol;Acc:VGNC:29064]	protein_coding	27.4834	26.7331	7.91252	5.74567	3.96952	1.98896	2.17153e-29	8.18983e-28	up	yes
ENSBTAG00000050824	HS6ST1	ENSBTAT00000075020	GO:0001525(angiogenesis);GO:0008146(sulfotransferase activity);GO:0015012(heparan sulfate proteoglycan biosynthetic process);GO:0015015(heparan sulfate proteoglycan biosynthetic process, enzymatic modification);GO:0016020(membrane);GO:0016021(integral component of membrane);GO:0016740(transferase activity);GO:0017095(heparan sulfate 6-O-sulfotransferase activity);GO:0048286(lung alveolus developm…	00534(Glycosaminoglycan biosynthesis - heparan sulfate / heparin)	K02514	EC:2.8.2.-	heparan sulfate 6-O-sulfotransferase 1 [Source:NCBI gene;Acc:518563]	protein_coding	23.0852	23.7725	11.7966	10.7973	2.07391	1.05235	2.52159e-28	9.05199e-27	up	yes
ENSBTAG00000018810	THBS2	ENSBTAT00000073991;ENSBTAT00000044595	GO:0005509(calcium ion binding);GO:0005515(protein binding);GO:0005576(extracellular region);GO:0005604(basement membrane);GO:0007155(cell adhesion);GO:0016525(negative regulation of angiogenesis);GO:0031012(extracellular matrix);GO:0031091(platelet alpha granule);GO:0062023(collagen-containing extracellular matrix);GO:0062023(collagen-containing extracellular matrix)	04145(Phagosome);04151(PI3K-Akt signaling pathway);04510(Focal adhesion);04512(ECM-receptor interaction);05144(Malaria);05165(Human papillomavirus infection);05165(Human papillomavirus infection)	K04659	NA	thrombospondin 2 [Source:VGNC Symbol;Acc:VGNC:35829]	protein_coding	300.101	309.078	105.597	146.781	2.41376	1.27128	5.49016e-28	1.94462e-26	up	yes
ENSBTAG00000003832	MFAP2	ENSBTAT00000004994;ENSBTAT00000075445;ENSBTAT00000082039;ENSBTAT00000086139	GO:0001527(microfibril);GO:0001527(microfibril)	NA	NA	NA	microfibril associated protein 2 [Source:VGNC Symbol;Acc:VGNC:31422]	protein_coding	59.4466	58.1643	25.3304	30.0953	2.12196	1.0854	9.09489e-28	3.19711e-26	up	yes
ENSBTAG00000013855	ORMDL3	ENSBTAT00000018402	GO:0005783(endoplasmic reticulum);GO:0005789(endoplasmic reticulum membrane);GO:0006672(ceramide metabolic process);GO:0016020(membrane);GO:0016021(integral component of membrane);GO:0035339(SPOTS complex);GO:0090156(cellular sphingolipid homeostasis);GO:1900060(negative regulation of ceramide biosynthetic process)	NA	NA	NA	ORMDL sphingolipid biosynthesis regulator 3 [Source:VGNC Symbol;Acc:VGNC:32454]	protein_coding	35.4198	36.2269	17.1503	15.3583	2.20393	1.14008	9.69272e-28	3.39446e-26	up	yes
ENSBTAG00000020143	RDH10	ENSBTAT00000026830	GO:0001656(metanephros development);GO:0001701(in utero embryonic development);GO:0002138(retinoic acid biosynthetic process);GO:0004745(retinol dehydrogenase activity);GO:0005737(cytoplasm);GO:0005783(endoplasmic reticulum);GO:0005789(endoplasmic reticulum membrane);GO:0005811(lipid droplet);GO:0007601(visual perception);GO:0008406(gonad development);GO:0009887(animal organ morphogenesis);GO:001…	00830(Retinol metabolism)	K11151	EC:1.1.1.-	retinol dehydrogenase 10 [Source:VGNC Symbol;Acc:VGNC:33841]	protein_coding	28.4404	28.8765	11.0812	9.26754	2.81674	1.49403	3.0858e-27	1.06073e-25	up	yes
ENSBTAG00000017284	RHBDL1	ENSBTAT00000022975	GO:0004252(serine-type endopeptidase activity);GO:0006508(proteolysis);GO:0008233(peptidase activity);GO:0016020(membrane);GO:0016021(integral component of membrane);GO:0016787(hydrolase activity)	NA	K02857	EC:3.4.21.105	rhomboid like 1 [Source:VGNC Symbol;Acc:VGNC:33935]	protein_coding	30.4109	31.7163	7.64621	10.3756	3.44734	1.78548	3.56796e-27	1.22421e-25	up	yes
ENSBTAG00000043959	PDGFC	ENSBTAT00000061070	GO:0005161(platelet-derived growth factor receptor binding);GO:0005576(extracellular region);GO:0005615(extracellular space);GO:0005829(cytosol);GO:0005886(plasma membrane);GO:0007171(activation of transmembrane receptor protein tyrosine kinase activity);GO:0008083(growth factor activity);GO:0008284(positive regulation of cell population proliferation);GO:0009887(animal organ morphogenesis);GO:00…	01521(EGFR tyrosine kinase inhibitor resistance);04010(MAPK signaling pathway);04014(Ras signaling pathway);04015(Rap1 signaling pathway);04072(Phospholipase D signaling pathway);04151(PI3K-Akt signaling pathway);04510(Focal adhesion);04540(Gap junction);04810(Regulation of actin cytoskeleton);05215(Prostate cancer);05218(Melanoma);05231(Choline metabolism in cancer)	K05450	NA	platelet derived growth factor C [Source:VGNC Symbol;Acc:VGNC:53915]	protein_coding	57.8862	55.482	24.3268	27.9795	2.16739	1.11596	4.15605e-27	1.42076e-25	up	yes
ENSBTAG00000010850	SERTAD4	ENSBTAT00000014402	GO:0005634(nucleus)	NA	NA	NA	SERTA domain containing 4 [Source:VGNC Symbol;Acc:VGNC:34486]	protein_coding	71.3066	65.0381	29.5286	36.2617	2.07241	1.05131	7.76673e-26	2.53419e-24	up	yes
ENSBTAG00000027924	SNX18	ENSBTAT00000040276	GO:0000278(mitotic cell cycle);GO:0000281(mitotic cytokinesis);GO:0005515(protein binding);GO:0005546(phosphatidylinositol-4,5-bisphosphate binding);GO:0006897(endocytosis);GO:0015031(protein transport);GO:0016020(membrane);GO:0016197(endosomal transport);GO:0030136(clathrin-coated vesicle);GO:0030659(cytoplasmic vesicle membrane);GO:0031234(extrinsic component of cytoplasmic side of plasma membr…	NA	K17923	NA	sorting nexin 18 [Source:VGNC Symbol;Acc:VGNC:35098]	protein_coding	48.6806	48.386	21.6185	26.7556	2.00658	1.00474	3.64304e-25	1.16023e-23	up	yes
ENSBTAG00000052382	H2B	ENSBTAT00000082128	GO:0000786(nucleosome);GO:0002227(innate immune response in mucosa);GO:0003677(DNA binding);GO:0005615(extracellular space);GO:0005654(nucleoplasm);GO:0005829(cytosol);GO:0019731(antibacterial humoral response);GO:0042802(identical protein binding);GO:0046982(protein heterodimerization activity);GO:0050830(defense response to Gram-positive bacterium);GO:0061844(antimicrobial humoral immune respon…	05034(Alcoholism);05203(Viral carcinogenesis);05322(Systemic lupus erythematosus)	K11252	NA	histone H2B type 1 [Source:NCBI gene;Acc:787269]	protein_coding	46.2113	39.0155	6.90494	9.79648	5.10296	2.35134	2.13006e-24	6.53791e-23	up	yes
ENSBTAG00000020136	CASK	ENSBTAT00000026825;ENSBTAT00000079216;ENSBTAT00000067007;ENSBTAT00000071329	GO:0001953(negative regulation of cell-matrix adhesion);GO:0004672(protein kinase activity);GO:0005515(protein binding);GO:0005524(ATP binding);GO:0005604(basement membrane);GO:0005634(nucleus);GO:0005652(nuclear lamina);GO:0005730(nucleolus);GO:0005737(cytoplasm);GO:0005829(cytosol);GO:0005911(cell-cell junction);GO:0006468(protein phosphorylation);GO:0010839(negative regulation of keratinocyte …	NA	K06103	EC:2.7.11.1	calcium/calmodulin dependent serine protein kinase [Source:VGNC Symbol;Acc:VGNC:26776]	protein_coding	26.7515	28.3023	11.4371	14.11	2.15499	1.10768	7.34244e-24	2.16451e-22	up	yes
ENSBTAG00000004034	SESN3	ENSBTAT00000005267	GO:0005634(nucleus);GO:0005737(cytoplasm);GO:0016239(positive regulation of macroautophagy);GO:0016684(oxidoreductase activity, acting on peroxide as acceptor);GO:0031932(TORC2 complex);GO:0032868(response to insulin);GO:0034198(cellular response to amino acid starvation);GO:0038203(TORC2 signaling);GO:0042149(cellular response to glucose starvation);GO:0042593(glucose homeostasis);GO:0046626(reg…	04115(p53 signaling pathway);04211(Longevity regulating pathway)	K10141	NA	sestrin 3 [Source:VGNC Symbol;Acc:VGNC:34490]	protein_coding	35.66	33.56	12.0019	15.6038	2.50746	1.32623	6.26586e-23	1.75812e-21	up	yes
ENSBTAG00000005431	LMCD1	ENSBTAT00000007149;ENSBTAT00000079819	GO:0000122(negative regulation of transcription by RNA polymerase II);GO:0003714(transcription corepressor activity);GO:0005634(nucleus);GO:0005737(cytoplasm);GO:0008270(zinc ion binding);GO:0010611(regulation of cardiac muscle hypertrophy);GO:0046872(metal ion binding);GO:0070886(positive regulation of calcineurin-NFAT signaling cascade);GO:1903507(negative regulation of nucleic acid-templated t…	NA	NA	NA	LIM and cysteine rich domains 1 [Source:VGNC Symbol;Acc:VGNC:30926]	protein_coding	84.9912	84.4372	38.4416	27.5376	2.56791	1.36059	1.00265e-22	2.78812e-21	up	yes
ENSBTAG00000000546	TOB1	ENSBTAT00000000714	GO:0003714(transcription corepressor activity);GO:0005634(nucleus);GO:0005737(cytoplasm);GO:0008285(negative regulation of cell population proliferation);GO:0010468(regulation of gene expression);GO:0017148(negative regulation of translation);GO:0030014(CCR4-NOT complex);GO:0030514(negative regulation of BMP signaling pathway);GO:0030971(receptor tyrosine kinase binding);GO:0045668(negative regul…	03018(RNA degradation)	K14443	NA	transducer of ERBB2, 1 [Source:VGNC Symbol;Acc:VGNC:36212]	protein_coding	29.0142	26.2421	12.8665	14.3562	2.02979	1.02133	8.30671e-22	2.21722e-20	up	yes
ENSBTAG00000004037	JUN	ENSBTAT00000005279	GO:0000122(negative regulation of transcription by RNA polymerase II);GO:0000790(nuclear chromatin);GO:0000978(RNA polymerase II proximal promoter sequence-specific DNA binding);GO:0000980(RNA polymerase II distal enhancer sequence-specific DNA binding);GO:0000981(DNA-binding transcription factor activity, RNA polymerase II-specific);GO:0001102(RNA polymerase II activating transcription factor bi…	01522(Endocrine resistance);04010(MAPK signaling pathway);04012(ErbB signaling pathway);04024(cAMP signaling pathway);04137(Mitophagy - animal);04210(Apoptosis);04310(Wnt signaling pathway);04380(Osteoclast differentiation);04510(Focal adhesion);04530(Tight junction);04620(Toll-like receptor signaling pathway);04621(NOD-like receptor signaling pathway);04625(C-type lectin receptor signaling pathw…	K04448	NA	Jun proto-oncogene, AP-1 transcription factor subunit [Source:VGNC Symbol;Acc:VGNC:30386]	protein_coding	39.4972	43.0358	21.6395	18.9881	2.03145	1.02251	3.61333e-21	9.23456e-20	up	yes
ENSBTAG00000019024	JAZF1	ENSBTAT00000025319	GO:0000122(negative regulation of transcription by RNA polymerase II);GO:0001650(fibrillar center);GO:0003676(nucleic acid binding);GO:0003714(transcription corepressor activity);GO:0005634(nucleus);GO:0005829(cytosol);GO:0017053(transcriptional repressor complex)	NA	K19495	NA	JAZF zinc finger 1 [Source:VGNC Symbol;Acc:VGNC:30372]	protein_coding	23.1263	20.4415	7.57432	7.11377	2.9662	1.56861	4.11513e-21	1.04739e-19	up	yes
ENSBTAG00000025434	ZFP36L1	ENSBTAT00000084778;ENSBTAT00000035742	GO:0000165(MAPK cascade);GO:0000288(nuclear-transcribed mRNA catabolic process, deadenylation-dependent decay);GO:0000932(P-body);GO:0001570(vasculogenesis);GO:0003342(proepicardium development);GO:0003729(mRNA binding);GO:0003730(mRNA 3'-UTR binding);GO:0005634(nucleus);GO:0005737(cytoplasm);GO:0005829(cytosol);GO:0006417(regulation of translation);GO:0006915(apoptotic process);GO:0007507(heart …	04218(Cellular senescence);04218(Cellular senescence)	K18753	NA	ZFP36 ring finger protein like 1 [Source:VGNC Symbol;Acc:VGNC:37163]	protein_coding	64.6737	61.8444	25.374	34.2538	2.1218	1.08529	5.24876e-21	1.32866e-19	up	yes
ENSBTAG00000002112	INSIG2	ENSBTAT00000002725;ENSBTAT00000064251;ENSBTAT00000082556	GO:0005783(endoplasmic reticulum);GO:0005789(endoplasmic reticulum membrane);GO:0006629(lipid metabolic process);GO:0006641(triglyceride metabolic process);GO:0006695(cholesterol biosynthetic process);GO:0006991(response to sterol depletion);GO:0008202(steroid metabolic process);GO:0008203(cholesterol metabolic process);GO:0010894(negative regulation of steroid biosynthetic process);GO:0016020(me…	NA	NA	NA	insulin induced gene 2 [Source:VGNC Symbol;Acc:VGNC:30218]	protein_coding	32.8881	30.1964	14.6903	14.2559	2.17937	1.12391	3.88299e-19	8.998e-18	up	yes
ENSBTAG00000012849	COL4A1	ENSBTAT00000035335;ENSBTAT00000076567	GO:0001569(branching involved in blood vessel morphogenesis);GO:0005201(extracellular matrix structural constituent);GO:0005576(extracellular region);GO:0005581(collagen trimer);GO:0005587(collagen type IV trimer);GO:0005604(basement membrane);GO:0007420(brain development);GO:0007528(neuromuscular junction development);GO:0030020(extracellular matrix structural constituent conferring tensile stre…	04151(PI3K-Akt signaling pathway);04510(Focal adhesion);04512(ECM-receptor interaction);04926(Relaxin signaling pathway);04933(AGE-RAGE signaling pathway in diabetic complications);04974(Protein digestion and absorption);05146(Amoebiasis);05165(Human papillomavirus infection);05200(Pathways in cancer);05222(Small cell lung cancer);05222(Small cell lung cancer)	K06237	NA	collagen type IV alpha 1 chain [Source:VGNC Symbol;Acc:VGNC:50081]	protein_coding	75.9956	80.8629	2.29236	0.84528	49.9926	5.64364	1.53255e-17	3.21541e-16	up	yes
ENSBTAG00000015369	MLLT11	ENSBTAT00000020427	GO:0005634(nucleus);GO:0005654(nucleoplasm);GO:0005737(cytoplasm);GO:0005815(microtubule organizing center);GO:0005829(cytosol);GO:0005856(cytoskeleton);GO:0043065(positive regulation of apoptotic process);GO:0045893(positive regulation of transcription, DNA-templated);GO:0051901(positive regulation of mitochondrial depolarization);GO:0090200(positive regulation of release of cytochrome c from mi…	NA	NA	NA	MLLT11, transcription factor 7 cofactor [Source:VGNC Symbol;Acc:VGNC:31502]	protein_coding	32.3315	30.4369	16.072	13.8717	2.09622	1.06779	2.92412e-17	6.01317e-16	up	yes
ENSBTAG00000007808	ANTXR1	ENSBTAT00000072891;ENSBTAT00000061292	GO:0001568(blood vessel development);GO:0004888(transmembrane signaling receptor activity);GO:0005518(collagen binding);GO:0005886(plasma membrane);GO:0009897(external side of plasma membrane);GO:0009986(cell surface);GO:0016020(membrane);GO:0016021(integral component of membrane);GO:0022414(reproductive process);GO:0031258(lamellipodium membrane);GO:0031527(filopodium membrane);GO:0031532(actin …	04621(NOD-like receptor signaling pathway);04621(NOD-like receptor signaling pathway)	K20909	NA	ANTXR cell adhesion molecule 1 [Source:VGNC Symbol;Acc:VGNC:25961]	protein_coding	92.2256	89.0604	15.5268	24.526	4.52617	2.17829	7.34828e-14	1.19673e-12	up	yes
ENSBTAG00000051752	ENSBTAG00000051752	ENSBTAT00000076764	NA	NA	NA	NA		protein_coding	34.1666	34.6835	12.0568	9.13928	3.24825	1.69966	3.0107e-13	4.67825e-12	up	yes
ENSBTAG00000011932	PRG4	ENSBTAT00000015839;ENSBTAT00000075993;ENSBTAT00000077968;ENSBTAT00000064366	GO:0005044(scavenger receptor activity);GO:0006898(receptor-mediated endocytosis);GO:0006955(immune response);GO:0030247(polysaccharide binding);GO:0030247(polysaccharide binding)	NA	NA	NA	proteoglycan 4 [Source:VGNC Symbol;Acc:VGNC:33314]	protein_coding	24.0466	24.0672	0.359042	1.11283	32.6889	5.03073	6.58668e-13	1.00013e-11	up	yes
ENSBTAG00000054628	PMEPA1	ENSBTAT00000070312;ENSBTAT00000081045;ENSBTAT00000083052	GO:0010991(negative regulation of SMAD protein complex assembly);GO:0030512(negative regulation of transforming growth factor beta receptor signaling pathway);GO:0070412(R-SMAD binding);GO:0070412(R-SMAD binding)	NA	NA	NA	prostate transmembrane protein, androgen induced 1 [Source:NCBI gene;Acc:617469]	protein_coding	23.2165	21.3817	12.8078	8.88525	2.05587	1.03975	2.1647e-12	3.14836e-11	up	yes
ENSBTAG00000048613	ENSBTAG00000048613	ENSBTAT00000086352	GO:0003924(GTPase activity);GO:0005525(GTP binding)	NA	NA	NA		protein_coding	30.003	49.4296	9.79975	9.08116	4.20703	2.0728	1.21838e-11	1.64728e-10	up	yes
ENSBTAG00000015238	DSC3	ENSBTAT00000048309;ENSBTAT00000048327	GO:0001701(in utero embryonic development);GO:0005509(calcium ion binding);GO:0005576(extracellular region);GO:0005737(cytoplasm);GO:0005886(plasma membrane);GO:0007155(cell adhesion);GO:0007156(homophilic cell adhesion via plasma membrane adhesion molecules);GO:0016020(membrane);GO:0016021(integral component of membrane);GO:0030054(cell junction);GO:0030057(desmosome);GO:0030057(desmosome)	NA	K07602	NA	desmocollin 3 [Source:VGNC Symbol;Acc:VGNC:28214]	protein_coding	20.9629	22.3895	2.09523	0.857787	14.6807	3.87585	6.66783e-11	8.4682e-10	up	yes
ENSBTAG00000015235	HMCN1	ENSBTAT00000061144;ENSBTAT00000083492	GO:0005509(calcium ion binding);GO:0005576(extracellular region);GO:0005604(basement membrane);GO:0005938(cell cortex);GO:0009617(response to bacterium);GO:0030054(cell junction);GO:0030054(cell junction)	NA	K17341	NA	hemicentin 1 [Source:VGNC Symbol;Acc:VGNC:29872]	protein_coding	58.7601	54.2666	13.3888	20.6832	3.31729	1.73001	3.95803e-10	4.68501e-09	up	yes
ENSBTAG00000005574	CLU	ENSBTAT00000007324	GO:0005576(extracellular region);GO:0005615(extracellular space);GO:0005634(nucleus);GO:0005737(cytoplasm);GO:0005739(mitochondrion);GO:0005743(mitochondrial inner membrane);GO:0005783(endoplasmic reticulum);GO:0005829(cytosol);GO:0016020(membrane);GO:0031410(cytoplasmic vesicle);GO:0031625(ubiquitin protein ligase binding);GO:0031966(mitochondrial membrane);GO:0032436(positive regulation of prot…	04610(Complement and coagulation cascades)	K17252	NA	clusterin [Source:NCBI gene;Acc:280750]	protein_coding	304.981	310.184	36.8635	71.2581	5.68956	2.50832	2.67581e-09	2.87835e-08	up	yes
ENSBTAG00000013631	GLUL	ENSBTAT00000074216;ENSBTAT00000038488	GO:0000166(nucleotide binding);GO:0001525(angiogenesis);GO:0003824(catalytic activity);GO:0004356(glutamate-ammonia ligase activity);GO:0005524(ATP binding);GO:0005737(cytoplasm);GO:0005739(mitochondrion);GO:0005783(endoplasmic reticulum);GO:0005829(cytosol);GO:0005886(plasma membrane);GO:0006542(glutamine biosynthetic process);GO:0006807(nitrogen compound metabolic process);GO:0010594(regulation…	00220(Arginine biosynthesis);00250(Alanine, aspartate and glutamate metabolism);00630(Glyoxylate and dicarboxylate metabolism);00910(Nitrogen metabolism);04217(Necroptosis);04724(Glutamatergic synapse);04727(GABAergic synapse);04727(GABAergic synapse)	K01915	EC:6.3.1.2	glutamate-ammonia ligase [Source:VGNC Symbol;Acc:VGNC:29426]	protein_coding	76.8244	41.8856	12.4586	11.2799	5.00073	2.32214	8.83669e-09	8.8705e-08	up	yes
ENSBTAG00000012514	PODN	ENSBTAT00000016614	GO:0005515(protein binding);GO:0005518(collagen binding);GO:0005615(extracellular space);GO:0005737(cytoplasm);GO:0008285(negative regulation of cell population proliferation);GO:0030336(negative regulation of cell migration)	NA	NA	NA	podocan [Source:VGNC Symbol;Acc:VGNC:33101]	protein_coding	45.235	45.6646	3.07879	7.5481	8.55373	3.09655	4.73834e-08	4.34448e-07	up	yes
ENSBTAG00000011088	SLC6A6	ENSBTAT00000075630;ENSBTAT00000066934;ENSBTAT00000014720;ENSBTAT00000069729;ENSBTAT00000086713	GO:0005328(neurotransmitter:sodium symporter activity);GO:0005368(taurine transmembrane transporter activity);GO:0005369(taurine:sodium symporter activity);GO:0005886(plasma membrane);GO:0005887(integral component of plasma membrane);GO:0006836(neurotransmitter transport);GO:0015293(symporter activity);GO:0015734(taurine transport);GO:0016020(membrane);GO:0016021(integral component of membrane);G…	NA	K05039	NA	solute carrier family 6 member 6 [Source:VGNC Symbol;Acc:VGNC:34922]	protein_coding	29.8261	32.187	3.53657	1.05122	13.517	3.7567	9.35123e-07	7.34188e-06	up	yes
ENSBTAG00000052055	PRSS35	ENSBTAT00000068329	GO:0004252(serine-type endopeptidase activity);GO:0005576(extracellular region);GO:0006508(proteolysis)	NA	NA	NA	serine protease 35 [Source:NCBI gene;Acc:614940]	protein_coding	82.1673	77.6564	8.01667	19.1182	5.88997	2.55826	2.95892e-06	2.14171e-05	up	yes
ENSBTAG00000030599	SMOC1	ENSBTAT00000043227	GO:0001654(eye development);GO:0005509(calcium ion binding);GO:0005515(protein binding);GO:0045667(regulation of osteoblast differentiation);GO:0050840(extracellular matrix binding);GO:0060173(limb development)	NA	NA	NA	SPARC related modular calcium binding 1 [Source:VGNC Symbol;Acc:VGNC:35026]	protein_coding	91.9636	98.312	27.4444	12.4711	4.76696	2.25307	1.72372e-05	0.000109794	up	yes
ENSBTAG00000015650	TNN	ENSBTAT00000020785	GO:0002076(osteoblast development);GO:0005178(integrin binding);GO:0005515(protein binding);GO:0007160(cell-matrix adhesion);GO:0007409(axonogenesis);GO:0009986(cell surface);GO:0031012(extracellular matrix);GO:0033689(negative regulation of osteoblast proliferation);GO:0042802(identical protein binding);GO:0043005(neuron projection);GO:0043025(neuronal cell body);GO:0045668(negative regulation o…	04151(PI3K-Akt signaling pathway);04510(Focal adhesion);04512(ECM-receptor interaction);05165(Human papillomavirus infection);05206(MicroRNAs in cancer)	K06252	NA	tenascin N [Source:VGNC Symbol;Acc:VGNC:36188]	protein_coding	24.2991	22.7503	2.31054	6.13361	5.57183	2.47815	4.33207e-05	0.000257287	up	yes
ENSBTAG00000026369	ENC1	ENSBTAT00000037458	GO:0003779(actin binding);GO:0005515(protein binding);GO:0005737(cytoplasm);GO:0007399(nervous system development);GO:0010499(proteasomal ubiquitin-independent protein catabolic process);GO:0031463(Cul3-RING ubiquitin ligase complex)	NA	K10462	NA	ectodermal-neural cortex 1 [Source:VGNC Symbol;Acc:VGNC:28489]	protein_coding	46.704	45.1202	25.1149	16.0493	2.23068	1.15748	9.37185e-05	0.000517968	up	yes
ENSBTAG00000017223	MEST	ENSBTAT00000044831;ENSBTAT00000066894	GO:0003824(catalytic activity);GO:0010883(regulation of lipid storage);GO:0016020(membrane);GO:0016021(integral component of membrane);GO:0016021(integral component of membrane)	NA	NA	NA	mesoderm specific transcript [Source:VGNC Symbol;Acc:VGNC:31393]	protein_coding	48.1955	49.5243	15.8067	27.1072	2.27711	1.1872	0.000281393	0.00140553	up	yes
ENSBTAG00000012897	ITGA7	ENSBTAT00000017145	GO:0007155(cell adhesion);GO:0007229(integrin-mediated signaling pathway);GO:0008305(integrin complex);GO:0016020(membrane);GO:0016021(integral component of membrane);GO:0034113(heterotypic cell-cell adhesion);GO:0035987(endodermal cell differentiation)	04151(PI3K-Akt signaling pathway);04510(Focal adhesion);04512(ECM-receptor interaction);04810(Regulation of actin cytoskeleton);05165(Human papillomavirus infection);05410(Hypertrophic cardiomyopathy (HCM));05412(Arrhythmogenic right ventricular cardiomyopathy (ARVC));05414(Dilated cardiomyopathy (DCM))	K06583	NA	integrin subunit alpha 7 [Source:VGNC Symbol;Acc:VGNC:56212]	protein_coding	23.7569	23.6999	13.8759	7.4322	2.22717	1.15521	0.00399038	0.01501	up	yes
ENSBTAG00000021176	CRISPLD2	ENSBTAT00000028221;ENSBTAT00000080191	GO:0005539(glycosaminoglycan binding);GO:0005576(extracellular region);GO:0005615(extracellular space);GO:0008201(heparin binding);GO:0030133(transport vesicle);GO:0030198(extracellular matrix organization);GO:0031012(extracellular matrix);GO:0060325(face morphogenesis);GO:0060325(face morphogenesis)	NA	NA	NA	cysteine rich secretory protein LCCL domain containing 2 [Source:VGNC Symbol;Acc:VGNC:27715]	protein_coding	90.8101	91.587	44.4084	19.2785	2.86397	1.51802	0.00445489	0.0165262	up	yes
ENSBTAG00000004221	ESM1	ENSBTAT00000005529	GO:0001525(angiogenesis);GO:0002040(sprouting angiogenesis);GO:0005171(hepatocyte growth factor receptor binding);GO:0005178(integrin binding);GO:0005520(insulin-like growth factor binding);GO:0005576(extracellular region);GO:0008284(positive regulation of cell population proliferation);GO:1902204(positive regulation of hepatocyte growth factor receptor signaling pathway)	NA	NA	NA	endothelial cell specific molecule 1 [Source:VGNC Symbol;Acc:VGNC:28602]	protein_coding	21.1995	21.5078	226.366	267.652	0.0864488	-3.53201	6.08737e-258	8.72414e-255	down	yes
ENSBTAG00000054745	ENSBTAG00000054745	ENSBTAT00000084270;ENSBTAT00000085304	NA	NA	NA	NA		lncRNA	10.147	10.816	283.698	403.488	0.0305056	-5.03478	3.24415e-256	4.31727e-253	down	yes
ENSBTAG00000003300	MFGE8	ENSBTAT00000004272;ENSBTAT00000065341	GO:0001786(phosphatidylserine binding);GO:0005178(integrin binding);GO:0005615(extracellular space);GO:0006910(phagocytosis, recognition);GO:0006911(phagocytosis, engulfment);GO:0008429(phosphatidylethanolamine binding);GO:0009897(external side of plasma membrane);GO:0019897(extrinsic component of plasma membrane);GO:0043277(apoptotic cell clearance);GO:0050766(positive regulation of phagocytosis…	NA	K17253	NA	milk fat globule-EGF factor 8 protein [Source:VGNC Symbol;Acc:VGNC:31426]	protein_coding	147.065	150.874	726.472	748.651	0.201976	-2.30775	3.19231e-213	3.30422e-210	down	yes
ENSBTAG00000012314	LDLR	ENSBTAT00000016342;ENSBTAT00000078108;ENSBTAT00000086963;ENSBTAT00000082171	GO:0001540(amyloid-beta binding);GO:0002020(protease binding);GO:0005041(low-density lipoprotein particle receptor activity);GO:0005509(calcium ion binding);GO:0005515(protein binding);GO:0005623(cell);GO:0005764(lysosome);GO:0005768(endosome);GO:0005769(early endosome);GO:0005770(late endosome);GO:0005771(multivesicular body);GO:0005794(Golgi apparatus);GO:0005886(plasma membrane);GO:0005901(cav…	04144(Endocytosis);04913(Ovarian steroidogenesis);04925(Aldosterone synthesis and secretion);04927(Cortisol synthesis and secretion);04934(Cushing syndrome);04976(Bile secretion);04979(Cholesterol metabolism);05145(Toxoplasmosis);05160(Hepatitis C);05160(Hepatitis C)	K12473	NA	low density lipoprotein receptor [Source:VGNC Symbol;Acc:VGNC:55214]	protein_coding	4.34079	4.40823	54.0321	46.0671	0.0874034	-3.51617	4.07835e-188	3.4538e-185	down	yes
ENSBTAG00000016026	PCOLCE2	ENSBTAT00000021330	GO:0005515(protein binding);GO:0005518(collagen binding);GO:0005576(extracellular region);GO:0008201(heparin binding);GO:0010952(positive regulation of peptidase activity);GO:0016504(peptidase activator activity);GO:1990830(cellular response to leukemia inhibitory factor)	NA	NA	NA	procollagen C-endopeptidase enhancer 2 [Source:VGNC Symbol;Acc:VGNC:32643]	protein_coding	19.7796	20.01	112.687	124.369	0.167849	-2.57476	5.07511e-162	3.2605e-159	down	yes
ENSBTAG00000048655	NT5E	ENSBTAT00000074100	GO:0000166(nucleotide binding);GO:0005654(nucleoplasm);GO:0005829(cytosol);GO:0005886(plasma membrane);GO:0006196(AMP catabolic process);GO:0007159(leukocyte cell-cell adhesion);GO:0008253(5'-nucleotidase activity);GO:0009166(nucleotide catabolic process);GO:0016020(membrane);GO:0016787(hydrolase activity);GO:0016788(hydrolase activity, acting on ester bonds);GO:0046086(adenosine biosynthetic pro…	00230(Purine metabolism);00240(Pyrimidine metabolism);00760(Nicotinate and nicotinamide metabolism)	K19970	EC:3.1.3.5	5'-nucleotidase ecto [Source:NCBI gene;Acc:281363]	protein_coding	22.2072	22.2527	240.443	337.233	0.0769635	-3.69968	1.13816e-156	6.42576e-154	down	yes
ENSBTAG00000013245	ITPR3	ENSBTAT00000053490;ENSBTAT00000066425	GO:0005216(ion channel activity);GO:0005220(inositol 1,4,5-trisphosphate-sensitive calcium-release channel activity);GO:0005262(calcium channel activity);GO:0005634(nucleus);GO:0005654(nucleoplasm);GO:0005730(nucleolus);GO:0005737(cytoplasm);GO:0005783(endoplasmic reticulum);GO:0005789(endoplasmic reticulum membrane);GO:0005886(plasma membrane);GO:0005887(integral component of plasma membrane);GO…	04020(Calcium signaling pathway);04022(cGMP-PKG signaling pathway);04070(Phosphatidylinositol signaling system);04114(Oocyte meiosis);04210(Apoptosis);04218(Cellular senescence);04270(Vascular smooth muscle contraction);04371(Apelin signaling pathway);04540(Gap junction);04611(Platelet activation);04621(NOD-like receptor signaling pathway);04625(C-type lectin receptor signaling pathway);04713(Cir…	K04960	NA	inositol 1,4,5-trisphosphate receptor type 3 [Source:VGNC Symbol;Acc:VGNC:30348]	protein_coding	6.80244	6.1482	35.4107	35.9515	0.181478	-2.46214	9.14062e-147	4.73052e-144	down	yes
ENSBTAG00000036078	EMP1	ENSBTAT00000050559	GO:0005886(plasma membrane);GO:0008219(cell death);GO:0016020(membrane);GO:0016021(integral component of membrane);GO:0016049(cell growth);GO:0032060(bleb assembly)	NA	NA	NA	epithelial membrane protein 1 [Source:VGNC Symbol;Acc:VGNC:28481]	protein_coding	50.2494	45.6731	308.456	383.312	0.138663	-2.85035	4.10095e-133	1.66097e-130	down	yes
ENSBTAG00000012317	PNP	ENSBTAT00000016346	GO:0003824(catalytic activity);GO:0004731(purine-nucleoside phosphorylase activity);GO:0005737(cytoplasm);GO:0005856(cytoskeleton);GO:0006139(nucleobase-containing compound metabolic process);GO:0009116(nucleoside metabolic process);GO:0016740(transferase activity);GO:0016757(transferase activity, transferring glycosyl groups);GO:0016763(transferase activity, transferring pentosyl groups)	00230(Purine metabolism);00240(Pyrimidine metabolism);00760(Nicotinate and nicotinamide metabolism)	K03783	EC:2.4.2.1	purine nucleoside phosphorylase [Source:NCBI gene;Acc:493724]	protein_coding	160.692	152.727	581.026	600.713	0.265218	-1.91475	1.54411e-126	5.53237e-124	down	yes
ENSBTAG00000012137	NTN1	ENSBTAT00000077321;ENSBTAT00000071726;ENSBTAT00000016103	GO:0001764(neuron migration);GO:0005515(protein binding);GO:0005576(extracellular region);GO:0005604(basement membrane);GO:0005737(cytoplasm);GO:0007097(nuclear migration);GO:0007409(axonogenesis);GO:0007411(axon guidance);GO:0008284(positive regulation of cell population proliferation);GO:0030334(regulation of cell migration);GO:0030517(negative regulation of axon extension);GO:0030879(mammary g…	04360(Axon guidance);04360(Axon guidance)	K06843	NA	netrin 1 [Source:VGNC Symbol;Acc:VGNC:32304]	protein_coding	3.40859	3.31332	24.8272	27.3628	0.128797	-2.95683	1.32801e-121	4.41826e-119	down	yes
ENSBTAG00000005432	CAPG	ENSBTAT00000077078;ENSBTAT00000083610;ENSBTAT00000067463	GO:0001726(ruffle);GO:0003779(actin binding);GO:0005634(nucleus);GO:0005654(nucleoplasm);GO:0005730(nucleolus);GO:0005737(cytoplasm);GO:0005814(centriole);GO:0019904(protein domain specific binding);GO:0030027(lamellipodium);GO:0042470(melanosome);GO:0042995(cell projection);GO:0044877(protein-containing complex binding);GO:0051015(actin filament binding);GO:0051016(barbed-end actin filament capp…	NA	K10368	NA	capping actin protein, gelsolin like [Source:VGNC Symbol;Acc:VGNC:26739]	protein_coding	104.046	103.772	383.05	374.016	0.274505	-1.8651	7.37777e-120	2.4115e-117	down	yes
ENSBTAG00000016532	MAPKAPK3	ENSBTAT00000021983;ENSBTAT00000080711	GO:0000166(nucleotide binding);GO:0002224(toll-like receptor signaling pathway);GO:0004672(protein kinase activity);GO:0004674(protein serine/threonine kinase activity);GO:0004683(calmodulin-dependent protein kinase activity);GO:0005516(calmodulin binding);GO:0005524(ATP binding);GO:0005634(nucleus);GO:0005654(nucleoplasm);GO:0005737(cytoplasm);GO:0006468(protein phosphorylation);GO:0009931(calci…	04010(MAPK signaling pathway);04370(VEGF signaling pathway);04370(VEGF signaling pathway)	K04444	EC:2.7.11.1	mitogen-activated protein kinase-activated protein kinase 3 [Source:VGNC Symbol;Acc:VGNC:31229]	protein_coding	10.1552	9.65187	47.8581	47.1123	0.20856	-2.26147	5.92445e-108	1.6724e-105	down	yes
ENSBTAG00000018073	TSPO	ENSBTAT00000024060;ENSBTAT00000073517	GO:0005739(mitochondrion);GO:0005783(endoplasmic reticulum);GO:0010823(negative regulation of mitochondrion organization);GO:0015485(cholesterol binding);GO:0016020(membrane);GO:0016021(integral component of membrane);GO:0031397(negative regulation of protein ubiquitination);GO:0044325(ion channel binding);GO:0072655(establishment of protein localization to mitochondrion);GO:0072656(maintenance o…	04080(Neuroactive ligand-receptor interaction);04979(Cholesterol metabolism);05166(Human T-cell leukemia virus 1 infection);05166(Human T-cell leukemia virus 1 infection)	K05770	NA	translocator protein [Source:VGNC Symbol;Acc:VGNC:49066]	protein_coding	48.8667	43.6733	225.746	223.692	0.205902	-2.27997	1.52146e-107	4.16857e-105	down	yes
ENSBTAG00000004499	RGS3	ENSBTAT00000005904;ENSBTAT00000061169	GO:0005515(protein binding);GO:0005634(nucleus);GO:0005654(nucleoplasm);GO:0005829(cytosol);GO:0005829(cytosol)	04360(Axon guidance);04360(Axon guidance)	K07524	NA	regulator of G protein signaling 3 [Source:VGNC Symbol;Acc:VGNC:33922]	protein_coding	3.03334	2.53207	21.7691	24.3875	0.120577	-3.05198	5.69795e-101	1.47442e-98	down	yes
ENSBTAG00000002258	APOA1	ENSBTAT00000002914;ENSBTAT00000083032	GO:0001540(amyloid-beta binding);GO:0001932(regulation of protein phosphorylation);GO:0001935(endothelial cell proliferation);GO:0002740(negative regulation of cytokine secretion involved in immune response);GO:0005102(signaling receptor binding);GO:0005319(lipid transporter activity);GO:0005543(phospholipid binding);GO:0005576(extracellular region);GO:0005615(extracellular space);GO:0006629(lipi…	03320(PPAR signaling pathway);04975(Fat digestion and absorption);04977(Vitamin digestion and absorption);04979(Cholesterol metabolism);05143(African trypanosomiasis);05143(African trypanosomiasis)	K08757	NA	apolipoprotein A1 [Source:VGNC Symbol;Acc:VGNC:26022]	protein_coding	2.61396	3.22027	43.1364	61.8716	0.0555599	-4.16981	1.777e-97	4.13841e-95	down	yes
ENSBTAG00000002326	LGALS3	ENSBTAT00000043753	GO:0001772(immunological synapse);GO:0002548(monocyte chemotaxis);GO:0005634(nucleus);GO:0005737(cytoplasm);GO:0005743(mitochondrial inner membrane);GO:0019863(IgE binding);GO:0019903(protein phosphatase binding);GO:0030246(carbohydrate binding);GO:0030593(neutrophil chemotaxis);GO:0030855(epithelial cell differentiation);GO:0042056(chemoattractant activity);GO:0042129(regulation of T cell prolif…	NA	K06831	NA	galectin 3 [Source:VGNC Symbol;Acc:VGNC:30852]	protein_coding	96.4431	107.665	392.902	417.201	0.251953	-1.98878	1.81614e-94	3.93448e-92	down	yes
ENSBTAG00000044118	HMGA2	ENSBTAT00000061005;ENSBTAT00000069895	GO:0000122(negative regulation of transcription by RNA polymerase II);GO:0000228(nuclear chromosome);GO:0000785(chromatin);GO:0000978(RNA polymerase II proximal promoter sequence-specific DNA binding);GO:0001227(DNA-binding transcription repressor activity, RNA polymerase II-specific);GO:0001837(epithelial to mesenchymal transition);GO:0002062(chondrocyte differentiation);GO:0003131(mesodermal-en…	05202(Transcriptional misregulation in cancer);05206(MicroRNAs in cancer);05206(MicroRNAs in cancer)	K09283	NA	high mobility group AT-hook 2 [Source:VGNC Symbol;Acc:VGNC:29875]	protein_coding	3.7071	3.69918	42.1889	50.1549	0.0802034	-3.64019	5.13158e-94	1.07423e-91	down	yes
ENSBTAG00000017266	ITGA6	ENSBTAT00000022960	GO:0005604(basement membrane);GO:0005886(plasma membrane);GO:0007155(cell adhesion);GO:0007160(cell-matrix adhesion);GO:0007229(integrin-mediated signaling pathway);GO:0008305(integrin complex);GO:0009897(external side of plasma membrane);GO:0009925(basal plasma membrane);GO:0009986(cell surface);GO:0010668(ectodermal cell differentiation);GO:0016020(membrane);GO:0016021(integral component of mem…	04151(PI3K-Akt signaling pathway);04510(Focal adhesion);04512(ECM-receptor interaction);04514(Cell adhesion molecules (CAMs));04640(Hematopoietic cell lineage);04810(Regulation of actin cytoskeleton);05145(Toxoplasmosis);05165(Human papillomavirus infection);05200(Pathways in cancer);05222(Small cell lung cancer);05410(Hypertrophic cardiomyopathy (HCM));05412(Arrhythmogenic right ventricular card…	K06485	NA	integrin subunit alpha 6 [Source:VGNC Symbol;Acc:VGNC:30318]	protein_coding	6.42868	6.7438	38.5846	33.18	0.183551	-2.44575	6.6113e-91	1.32446e-88	down	yes
ENSBTAG00000005947	PLAU	ENSBTAT00000007806;ENSBTAT00000070755;ENSBTAT00000076448;ENSBTAT00000076172	GO:0001666(response to hypoxia);GO:0004252(serine-type endopeptidase activity);GO:0005576(extracellular region);GO:0005615(extracellular space);GO:0006508(proteolysis);GO:0008233(peptidase activity);GO:0008236(serine-type peptidase activity);GO:0009986(cell surface);GO:0010469(regulation of signaling receptor activity);GO:0014909(smooth muscle cell migration);GO:0014910(regulation of smooth muscl…	04064(NF-kappa B signaling pathway);04610(Complement and coagulation cascades);05202(Transcriptional misregulation in cancer);05205(Proteoglycans in cancer);05206(MicroRNAs in cancer);05215(Prostate cancer);05215(Prostate cancer)	K01348	EC:3.4.21.73	plasminogen activator, urokinase [Source:VGNC Symbol;Acc:VGNC:32975]	protein_coding	5.04885	5.64147	45.5268	36.1325	0.130914	-2.93331	4.68966e-85	8.48282e-83	down	yes
ENSBTAG00000018013	EMP3	ENSBTAT00000023976	GO:0005886(plasma membrane);GO:0008219(cell death);GO:0016020(membrane);GO:0016021(integral component of membrane);GO:0016049(cell growth);GO:0032060(bleb assembly)	NA	NA	NA	epithelial membrane protein 3 [Source:VGNC Symbol;Acc:VGNC:28483]	protein_coding	280.464	264.84	878.733	846.685	0.316042	-1.66181	1.17323e-83	2.00536e-81	down	yes
ENSBTAG00000015147	S100A10	ENSBTAT00000020150	GO:0001765(membrane raft assembly);GO:0005509(calcium ion binding);GO:0006900(vesicle budding from membrane);GO:0019897(extrinsic component of plasma membrane);GO:0042803(protein homodimerization activity);GO:0043547(positive regulation of GTPase activity);GO:0044325(ion channel binding);GO:0045121(membrane raft);GO:0051099(positive regulation of binding);GO:0051290(protein heterotetramerization)…	NA	K17274	NA	S100 calcium binding protein A10 [Source:VGNC Symbol;Acc:VGNC:34237]	protein_coding	270.099	253.711	851.92	945.053	0.291496	-1.77845	2.83282e-82	4.71235e-80	down	yes
ENSBTAG00000012244	TUBA1B	ENSBTAT00000016242	GO:0000166(nucleotide binding);GO:0000226(microtubule cytoskeleton organization);GO:0000278(mitotic cell cycle);GO:0003725(double-stranded RNA binding);GO:0003924(GTPase activity);GO:0005200(structural constituent of cytoskeleton);GO:0005525(GTP binding);GO:0005737(cytoplasm);GO:0005829(cytosol);GO:0005856(cytoskeleton);GO:0005874(microtubule);GO:0007017(microtubule-based process);GO:0015630(micr…	04145(Phagosome);04210(Apoptosis);04530(Tight junction);04540(Gap junction)	K07374	NA	tubulin, alpha 1b [Source:NCBI gene;Acc:539882]	protein_coding	141.927	136.834	465.081	434.299	0.309948	-1.6899	2.85908e-82	4.71394e-80	down	yes
ENSBTAG00000002683	PFKP	ENSBTAT00000071148;ENSBTAT00000003472	GO:0000166(nucleotide binding);GO:0003824(catalytic activity);GO:0003872(6-phosphofructokinase activity);GO:0005524(ATP binding);GO:0005737(cytoplasm);GO:0005829(cytosol);GO:0005945(6-phosphofructokinase complex);GO:0006002(fructose 6-phosphate metabolic process);GO:0006007(glucose catabolic process);GO:0006096(glycolytic process);GO:0008152(metabolic process);GO:0016208(AMP binding);GO:0016301(k…	00010(Glycolysis / Gluconeogenesis);00030(Pentose phosphate pathway);00051(Fructose and mannose metabolism);00052(Galactose metabolism);03018(RNA degradation);04152(AMPK signaling pathway);05230(Central carbon metabolism in cancer);05230(Central carbon metabolism in cancer)	K00850	EC:2.7.1.11	phosphofructokinase, platelet [Source:VGNC Symbol;Acc:VGNC:32775]	protein_coding	13.2625	13.6623	47.7779	48.2101	0.280501	-1.83392	3.39478e-82	5.54808e-80	down	yes
ENSBTAG00000019754	CAVIN3	ENSBTAT00000026323	GO:0005080(protein kinase C binding);GO:0005737(cytoplasm);GO:0005829(cytosol);GO:0005901(caveola);GO:0016020(membrane);GO:0030866(cortical actin cytoskeleton organization);GO:0032922(circadian regulation of gene expression);GO:0032991(protein-containing complex);GO:0048511(rhythmic process);GO:0051898(negative regulation of protein kinase B signaling);GO:0070374(positive regulation of ERK1 and E…	NA	NA	NA	caveolae associated protein 3 [Source:VGNC Symbol;Acc:VGNC:26804]	protein_coding	34.3282	36.9675	142.104	152.507	0.241999	-2.04693	2.34397e-81	3.79744e-79	down	yes
ENSBTAG00000003642	PRDX1	ENSBTAT00000004751	GO:0000302(response to reactive oxygen species);GO:0004601(peroxidase activity);GO:0005737(cytoplasm);GO:0005829(cytosol);GO:0006979(response to oxidative stress);GO:0008283(cell population proliferation);GO:0008379(thioredoxin peroxidase activity);GO:0016209(antioxidant activity);GO:0016491(oxidoreductase activity);GO:0019430(removal of superoxide radicals);GO:0032872(regulation of stress-activa…	04146(Peroxisome)	K13279	EC:1.11.1.15	peroxiredoxin 1 [Source:VGNC Symbol;Acc:VGNC:33299]	protein_coding	211.274	201.474	1089.53	882.486	0.209303	-2.25634	2.6747e-80	4.1527e-78	down	yes
ENSBTAG00000021467	IGFBP6	ENSBTAT00000073855;ENSBTAT00000028615	GO:0001968(fibronectin binding);GO:0005520(insulin-like growth factor binding);GO:0005576(extracellular region);GO:0005615(extracellular space);GO:0031994(insulin-like growth factor I binding);GO:0031995(insulin-like growth factor II binding);GO:0042568(insulin-like growth factor binary complex);GO:0043567(regulation of insulin-like growth factor receptor signaling pathway);GO:0043567(regulation …	NA	NA	NA	insulin like growth factor binding protein 6 [Source:VGNC Symbol;Acc:VGNC:30088]	protein_coding	44.0332	42.9931	180.043	222.677	0.216096	-2.21026	1.6481e-79	2.4964e-77	down	yes
ENSBTAG00000007659	CORO2A	ENSBTAT00000016014	GO:0003779(actin binding);GO:0005515(protein binding);GO:0017053(transcriptional repressor complex);GO:0051015(actin filament binding)	NA	K13887	NA	coronin 2A [Source:VGNC Symbol;Acc:VGNC:27623]	protein_coding	5.71444	5.80402	25.5262	24.094	0.232132	-2.10698	6.4573e-77	9.32605e-75	down	yes
ENSBTAG00000006396	GPI	ENSBTAT00000008386;ENSBTAT00000072873	GO:0001701(in utero embryonic development);GO:0001707(mesoderm formation);GO:0004347(glucose-6-phosphate isomerase activity);GO:0005125(cytokine activity);GO:0005576(extracellular region);GO:0005615(extracellular space);GO:0005737(cytoplasm);GO:0005829(cytosol);GO:0005886(plasma membrane);GO:0006094(gluconeogenesis);GO:0006096(glycolytic process);GO:0010469(regulation of signaling receptor activi…	00010(Glycolysis / Gluconeogenesis);00030(Pentose phosphate pathway);00500(Starch and sucrose metabolism);00520(Amino sugar and nucleotide sugar metabolism);00520(Amino sugar and nucleotide sugar metabolism)	K01810	EC:5.3.1.9	glucose-6-phosphate isomerase [Source:VGNC Symbol;Acc:VGNC:29534]	protein_coding	125.022	130.736	531.64	459.465	0.258054	-1.95426	1.14253e-75	1.60048e-73	down	yes
ENSBTAG00000046248	ARPC1B	ENSBTAT00000064158	GO:0003779(actin binding);GO:0005515(protein binding);GO:0005634(nucleus);GO:0005737(cytoplasm);GO:0005829(cytosol);GO:0005856(cytoskeleton);GO:0005885(Arp2/3 protein complex);GO:0015629(actin cytoskeleton);GO:0030833(regulation of actin filament polymerization);GO:0034314(Arp2/3 complex-mediated actin nucleation);GO:0051015(actin filament binding)	04144(Endocytosis);04666(Fc gamma R-mediated phagocytosis);04810(Regulation of actin cytoskeleton);05100(Bacterial invasion of epithelial cells);05132(Salmonella infection)	K05757	NA	actin related protein 2/3 complex subunit 1B [Source:VGNC Symbol;Acc:VGNC:26164]	protein_coding	52.3945	49.6278	184.884	172.895	0.285154	-1.81019	5.32988e-75	7.35563e-73	down	yes
ENSBTAG00000031134	YWHAH	ENSBTAT00000044059	GO:0002028(regulation of sodium ion transport);GO:0003779(actin binding);GO:0005737(cytoplasm);GO:0005886(plasma membrane);GO:0006713(glucocorticoid catabolic process);GO:0006886(intracellular protein transport);GO:0017080(sodium channel regulator activity);GO:0019899(enzyme binding);GO:0019904(protein domain specific binding);GO:0035259(glucocorticoid receptor binding);GO:0042802(identical prote…	04110(Cell cycle);04114(Oocyte meiosis);04151(PI3K-Akt signaling pathway);04390(Hippo signaling pathway);05160(Hepatitis C);05203(Viral carcinogenesis)	K16198	NA	tyrosine 3-monooxygenase/tryptophan 5-monooxygenase activation protein eta [Source:NCBI gene;Acc:282126]	protein_coding	38.0721	36.4326	123.599	121.534	0.303936	-1.71816	1.47832e-73	2.01041e-71	down	yes
ENSBTAG00000012219	CSPG4	ENSBTAT00000016206	GO:0000187(activation of MAPK activity);GO:0005886(plasma membrane);GO:0007169(transmembrane receptor protein tyrosine kinase signaling pathway);GO:0008283(cell population proliferation);GO:0008347(glial cell migration);GO:0016020(membrane);GO:0016021(integral component of membrane);GO:0019901(protein kinase binding);GO:0035556(intracellular signal transduction);GO:0042995(cell projection);GO:005…	NA	K08115	NA	chondroitin sulfate proteoglycan 4 [Source:VGNC Symbol;Acc:VGNC:57158]	protein_coding	35.4776	37.9	105.695	106.505	0.345793	-1.53202	2.69812e-71	3.5153e-69	down	yes
ENSBTAG00000013533	CLIC1	ENSBTAT00000017995	GO:0005244(voltage-gated ion channel activity);GO:0005254(chloride channel activity);GO:0005515(protein binding);GO:0005634(nucleus);GO:0005635(nuclear envelope);GO:0005737(cytoplasm);GO:0005739(mitochondrion);GO:0005886(plasma membrane);GO:0006811(ion transport);GO:0006821(chloride transport);GO:0016020(membrane);GO:0016021(integral component of membrane);GO:0031965(nuclear membrane);GO:0034220(…	NA	K05021	NA	chloride intracellular channel 1 [Source:VGNC Symbol;Acc:VGNC:27439]	protein_coding	138.741	136.656	547.851	473.148	0.269732	-1.8904	2.9499e-70	3.76435e-68	down	yes
ENSBTAG00000031441	FXYD5	ENSBTAT00000073614;ENSBTAT00000076421;ENSBTAT00000044557	GO:0006811(ion transport);GO:0016020(membrane);GO:0016021(integral component of membrane);GO:0017080(sodium channel regulator activity);GO:0043269(regulation of ion transport);GO:0099106(ion channel regulator activity);GO:2000649(regulation of sodium ion transmembrane transporter activity);GO:2000649(regulation of sodium ion transmembrane transporter activity)	NA	K13362	NA	FXYD domain containing ion transport regulator 5 [Source:VGNC Symbol;Acc:VGNC:29158]	protein_coding	11.1771	11.095	40.7857	44.464	0.261257	-1.93646	2.16698e-69	2.72791e-67	down	yes
ENSBTAG00000015131	SLC29A1	ENSBTAT00000068514;ENSBTAT00000035955;ENSBTAT00000070658	GO:0005337(nucleoside transmembrane transporter activity);GO:0005886(plasma membrane);GO:0005887(integral component of plasma membrane);GO:0015858(nucleoside transport);GO:0015862(uridine transport);GO:0016020(membrane);GO:0016021(integral component of membrane);GO:1901642(nucleoside transmembrane transport);GO:1901642(nucleoside transmembrane transport)	NA	K15014	NA	solute carrier family 29 member 1 [Source:VGNC Symbol;Acc:VGNC:54237]	protein_coding	11.4913	10.2184	51.377	63.0638	0.189703	-2.39818	2.95606e-69	3.69627e-67	down	yes
ENSBTAG00000006609	ERRFI1	ENSBTAT00000008675	GO:0005737(cytoplasm);GO:0005829(cytosol);GO:0007175(negative regulation of epidermal growth factor-activated receptor activity);GO:0019901(protein kinase binding);GO:0031234(extrinsic component of cytoplasmic side of plasma membrane);GO:0031953(negative regulation of protein autophosphorylation);GO:0042059(negative regulation of epidermal growth factor receptor signaling pathway);GO:0043589(skin…	NA	NA	NA	ERBB receptor feedback inhibitor 1 [Source:VGNC Symbol;Acc:VGNC:28598]	protein_coding	13.9284	15.1177	52.3283	57.4856	0.264503	-1.91864	4.29019e-69	5.32871e-67	down	yes
ENSBTAG00000043563	ND5	ENSBTAT00000060577	GO:0003954(NADH dehydrogenase activity);GO:0005739(mitochondrion);GO:0005743(mitochondrial inner membrane);GO:0005747(mitochondrial respiratory chain complex I);GO:0008137(NADH dehydrogenase (ubiquinone) activity);GO:0016020(membrane);GO:0016021(integral component of membrane);GO:0016491(oxidoreductase activity);GO:0042773(ATP synthesis coupled electron transport);GO:0055114(oxidation-reduction p…	00190(Oxidative phosphorylation);04714(Thermogenesis);04723(Retrograde endocannabinoid signaling);05012(Parkinson disease)	K03883	EC:7.1.1.2	NADH dehydrogenase subunit 5 [Source:NCBI gene;Acc:3283887]	protein_coding	612.71	592.264	2035.71	1805.42	0.313702	-1.67253	2.57347e-66	2.95965e-64	down	yes
ENSBTAG00000013300	KCNMA1	ENSBTAT00000054334;ENSBTAT00000017697;ENSBTAT00000076957;ENSBTAT00000017701	GO:0001666(response to hypoxia);GO:0003779(actin binding);GO:0005216(ion channel activity);GO:0005244(voltage-gated ion channel activity);GO:0005249(voltage-gated potassium channel activity);GO:0005267(potassium channel activity);GO:0005737(cytoplasm);GO:0005783(endoplasmic reticulum);GO:0005886(plasma membrane);GO:0005901(caveola);GO:0006811(ion transport);GO:0006813(potassium ion transport);GO:…	04022(cGMP-PKG signaling pathway);04270(Vascular smooth muscle contraction);04911(Insulin secretion);04924(Renin secretion);04970(Salivary secretion);04972(Pancreatic secretion);04972(Pancreatic secretion)	K04936	NA	potassium calcium-activated channel subfamily M alpha 1 [Source:VGNC Symbol;Acc:VGNC:30479]	protein_coding	10.8221	11.4784	48.0159	62.6177	0.201571	-2.31064	2.78741e-66	3.18603e-64	down	yes
ENSBTAG00000005534	ENO3	ENSBTAT00000087161;ENSBTAT00000076667;ENSBTAT00000007278;ENSBTAT00000072789	GO:0000015(phosphopyruvate hydratase complex);GO:0000287(magnesium ion binding);GO:0004634(phosphopyruvate hydratase activity);GO:0005737(cytoplasm);GO:0005829(cytosol);GO:0005886(plasma membrane);GO:0006096(glycolytic process);GO:0016020(membrane);GO:0016829(lyase activity);GO:0046872(metal ion binding);GO:0046872(metal ion binding)	00010(Glycolysis / Gluconeogenesis);03018(RNA degradation);04066(HIF-1 signaling pathway);04066(HIF-1 signaling pathway)	K01689	EC:4.2.1.11	enolase 3 [Source:VGNC Symbol;Acc:VGNC:28498]	protein_coding	25.6214	27.743	136.523	110.98	0.215612	-2.21349	1.37004e-65	1.53767e-63	down	yes
ENSBTAG00000052518	TUBB4B	ENSBTAT00000074704	GO:0003725(double-stranded RNA binding);GO:0003924(GTPase activity);GO:0005200(structural constituent of cytoskeleton);GO:0005525(GTP binding);GO:0005874(microtubule);GO:0007017(microtubule-based process)	04145(Phagosome);04540(Gap junction)	K07375	NA	tubulin beta 4B class IVb [Source:NCBI gene;Acc:539149]	protein_coding	9.13804	8.83278	36.3162	32.6054	0.260743	-1.9393	7.4e-65	8.15795e-63	down	yes
ENSBTAG00000013222	CD109	ENSBTAT00000061271;ENSBTAT00000083876;ENSBTAT00000072468;ENSBTAT00000075662;ENSBTAT00000075304	GO:0001933(negative regulation of protein phosphorylation);GO:0001942(hair follicle development);GO:0004866(endopeptidase inhibitor activity);GO:0005576(extracellular region);GO:0005615(extracellular space);GO:0010839(negative regulation of keratinocyte proliferation);GO:0010951(negative regulation of endopeptidase activity);GO:0030512(negative regulation of transforming growth factor beta recept…	NA	K06530	NA	CD109 molecule [Source:VGNC Symbol;Acc:VGNC:27002]	protein_coding	30.8815	28.9588	87.4508	97.5755	0.323415	-1.62854	1.34966e-64	1.4705e-62	down	yes
ENSBTAG00000017461	SLC16A3	ENSBTAT00000023209;ENSBTAT00000066453	GO:0005886(plasma membrane);GO:0005887(integral component of plasma membrane);GO:0008028(monocarboxylic acid transmembrane transporter activity);GO:0015129(lactate transmembrane transporter activity);GO:0015718(monocarboxylic acid transport);GO:0016020(membrane);GO:0016021(integral component of membrane);GO:0031965(nuclear membrane);GO:0035873(lactate transmembrane transport);GO:0055085(transmemb…	05230(Central carbon metabolism in cancer);05230(Central carbon metabolism in cancer)	K08180	NA	solute carrier family 16 member 3 [Source:VGNC Symbol;Acc:VGNC:34689]	protein_coding	4.94227	4.33563	34.0596	27.7626	0.150074	-2.73625	1.20847e-63	1.28657e-61	down	yes
ENSBTAG00000023659	MT2A	ENSBTAT00000034373	GO:0005634(nucleus);GO:0005737(cytoplasm);GO:0006882(cellular zinc ion homeostasis);GO:0007263(nitric oxide mediated signal transduction);GO:0008144(drug binding);GO:0008270(zinc ion binding);GO:0009617(response to bacterium);GO:0010273(detoxification of copper ion);GO:0035690(cellular response to drug);GO:0036016(cellular response to interleukin-3);GO:0036018(cellular response to erythropoietin)…	04978(Mineral absorption)	K14739	NA	metallothionein 2A [Source:NCBI gene;Acc:404070]	protein_coding	1.6595	1.03245	36.7818	33.0233	0.0385638	-4.69661	2.90241e-63	3.02094e-61	down	yes
ENSBTAG00000019954	ABHD2	ENSBTAT00000026579	GO:0001669(acrosomal vesicle);GO:0003707(steroid hormone receptor activity);GO:0005886(plasma membrane);GO:0006629(lipid metabolic process);GO:0007340(acrosome reaction);GO:0009611(response to wounding);GO:0016020(membrane);GO:0016021(integral component of membrane);GO:0016042(lipid catabolic process);GO:0016298(lipase activity);GO:0016787(hydrolase activity);GO:0030336(negative regulation of cel…	NA	K13697	NA	abhydrolase domain containing 2 [Source:VGNC Symbol;Acc:VGNC:25500]	protein_coding	21.6748	18.8885	75.044	75.7689	0.268964	-1.89451	3.71565e-62	3.80364e-60	down	yes
ENSBTAG00000000369	EPS8	ENSBTAT00000072625;ENSBTAT00000029983;ENSBTAT00000084510;ENSBTAT00000000479	GO:0003779(actin binding);GO:0005515(protein binding);GO:0005886(plasma membrane);GO:0005903(brush border);GO:0005938(cell cortex);GO:0007266(Rho protein signal transduction);GO:0008344(adult locomotory behavior);GO:0008360(regulation of cell shape);GO:0009967(positive regulation of signal transduction);GO:0010458(exit from mitosis);GO:0014069(postsynaptic density);GO:0016601(Rac protein signal t…	NA	K17277	NA	epidermal growth factor receptor pathway substrate 8 [Source:VGNC Symbol;Acc:VGNC:28555]	protein_coding	15.3442	16.8506	54.5754	63.4571	0.272762	-1.87429	6.29641e-62	6.37545e-60	down	yes
ENSBTAG00000025441	HSPA1A	ENSBTAT00000017500	GO:0000166(nucleotide binding);GO:0003714(transcription corepressor activity);GO:0005515(protein binding);GO:0005524(ATP binding);GO:0005634(nucleus);GO:0005737(cytoplasm);GO:0005813(centrosome);GO:0005815(microtubule organizing center);GO:0005829(cytosol);GO:0005856(cytoskeleton);GO:0006986(response to unfolded protein);GO:0007041(lysosomal transport);GO:0008180(COP9 signalosome);GO:0016887(ATPa…	03040(Spliceosome);04010(MAPK signaling pathway);04141(Protein processing in endoplasmic reticulum);04144(Endocytosis);04213(Longevity regulating pathway - multiple species);04612(Antigen processing and presentation);04915(Estrogen signaling pathway);05134(Legionellosis);05145(Toxoplasmosis);05162(Measles);05164(Influenza A)	K03283	NA	heat shock protein family A (Hsp70) member 1A [Source:NCBI gene;Acc:282254]	protein_coding	38.7262	38.462	109.137	107.614	0.356114	-1.48959	8.54866e-62	8.6092e-60	down	yes
ENSBTAG00000043546	MT-ND6	ENSBTAT00000060562	GO:0005739(mitochondrion);GO:0008137(NADH dehydrogenase (ubiquinone) activity);GO:0016020(membrane);GO:0016021(integral component of membrane);GO:0016491(oxidoreductase activity);GO:0031966(mitochondrial membrane);GO:0055114(oxidation-reduction process);GO:0070469(respirasome)	00190(Oxidative phosphorylation);04714(Thermogenesis);04723(Retrograde endocannabinoid signaling);05012(Parkinson disease)	K03884	EC:7.1.1.2	mitochondrially encoded NADH:ubiquinone oxidoreductase core subunit 6 [Source:VGNC Symbol;Acc:VGNC:55745]	protein_coding	560.47	557.07	2070.76	1768.45	0.291086	-1.78048	3.87362e-61	3.85933e-59	down	yes
ENSBTAG00000043556	MT-CO2	ENSBTAT00000060549	GO:0004129(cytochrome-c oxidase activity);GO:0005507(copper ion binding);GO:0005739(mitochondrion);GO:0005743(mitochondrial inner membrane);GO:0016020(membrane);GO:0016021(integral component of membrane);GO:0016491(oxidoreductase activity);GO:0022900(electron transport chain);GO:0042773(ATP synthesis coupled electron transport);GO:0045277(respiratory chain complex IV);GO:0046872(metal ion binding…	00190(Oxidative phosphorylation);04260(Cardiac muscle contraction);04714(Thermogenesis);04932(Non-alcoholic fatty liver disease (NAFLD));05010(Alzheimer disease);05012(Parkinson disease);05016(Huntington disease)	K02261	NA	mitochondrially encoded cytochrome c oxidase II [Source:VGNC Symbol;Acc:VGNC:55746]	protein_coding	872.373	917.282	2680.57	2465.29	0.347786	-1.52373	5.4643e-60	5.19415e-58	down	yes
ENSBTAG00000009987	ITGB3	ENSBTAT00000013173	GO:0001954(positive regulation of cell-matrix adhesion);GO:0001968(fibronectin binding);GO:0005080(protein kinase C binding);GO:0005178(integrin binding);GO:0005925(focal adhesion);GO:0007044(cell-substrate junction assembly);GO:0007155(cell adhesion);GO:0007160(cell-matrix adhesion);GO:0007229(integrin-mediated signaling pathway);GO:0008305(integrin complex);GO:0009897(external side of plasma me…	04015(Rap1 signaling pathway);04145(Phagosome);04151(PI3K-Akt signaling pathway);04380(Osteoclast differentiation);04510(Focal adhesion);04512(ECM-receptor interaction);04611(Platelet activation);04640(Hematopoietic cell lineage);04810(Regulation of actin cytoskeleton);04919(Thyroid hormone signaling pathway);05163(Human cytomegalovirus infection);05165(Human papillomavirus infection);05168(Herpe…	K06493	NA	integrin subunit beta 3 [Source:NCBI gene;Acc:282642]	protein_coding	24.4375	22.8813	70.4238	66.6196	0.345284	-1.53415	1.3245e-59	1.25263e-57	down	yes
ENSBTAG00000003418	MSN	ENSBTAT00000017503	GO:0001771(immunological synapse formation);GO:0001931(uropod);GO:0003725(double-stranded RNA binding);GO:0003779(actin binding);GO:0005102(signaling receptor binding);GO:0005737(cytoplasm);GO:0005829(cytosol);GO:0005856(cytoskeleton);GO:0005886(plasma membrane);GO:0005902(microvillus);GO:0005925(focal adhesion);GO:0007159(leukocyte cell-cell adhesion);GO:0008092(cytoskeletal protein binding);GO:…	04530(Tight junction);04670(Leukocyte transendothelial migration);04810(Regulation of actin cytoskeleton);05162(Measles);05205(Proteoglycans in cancer)	K05763	NA	moesin [Source:VGNC Symbol;Acc:VGNC:31703]	protein_coding	102.069	104.13	260.692	254.765	0.40003	-1.32182	4.11528e-58	3.70395e-56	down	yes
ENSBTAG00000007213	SIRPA	ENSBTAT00000009488;ENSBTAT00000038306;ENSBTAT00000008233;ENSBTAT00000076193;ENSBTAT00000068442	GO:0005886(plasma membrane);GO:0016020(membrane);GO:0016021(integral component of membrane);GO:0016021(integral component of membrane)	04380(Osteoclast differentiation);04380(Osteoclast differentiation)	K06551	NA	signal regulatory protein alpha [Source:NCBI gene;Acc:327666]	protein_coding	12.7371	13.7104	46.5188	57.1137	0.255205	-1.97027	1.30504e-57	1.16895e-55	down	yes
ENSBTAG00000004272	ISG12(B)	ENSBTAT00000005596;ENSBTAT00000076068	GO:0005739(mitochondrion);GO:0016020(membrane);GO:0016021(integral component of membrane);GO:0016021(integral component of membrane)	NA	NA	NA	TLH29 protein precursor-like [Source:NCBI gene;Acc:617420]	protein_coding	1.42857	2.23961	28.6365	27.6573	0.0651613	-3.93984	1.63779e-56	1.43932e-54	down	yes
ENSBTAG00000000711	NDRG1	ENSBTAT00000070564;ENSBTAT00000000950;ENSBTAT00000080522	GO:0005634(nucleus);GO:0005737(cytoplasm);GO:0005813(centrosome);GO:0005829(cytosol);GO:0005874(microtubule);GO:0005886(plasma membrane);GO:0005913(cell-cell adherens junction);GO:0007165(signal transduction);GO:0008017(microtubule binding);GO:0008285(negative regulation of cell population proliferation);GO:0015630(microtubule cytoskeleton);GO:0017137(Rab GTPase binding);GO:0030330(DNA damage res…	NA	K18266	NA	N-myc downstream regulated 1 [Source:VGNC Symbol;Acc:VGNC:53868]	protein_coding	42.801	46.4175	181.442	150.837	0.268504	-1.89698	6.72667e-55	5.72258e-53	down	yes
ENSBTAG00000021090	ABCC1	ENSBTAT00000028094;ENSBTAT00000087047;ENSBTAT00000073584	GO:0000166(nucleotide binding);GO:0004012(phospholipid-translocating ATPase activity);GO:0005524(ATP binding);GO:0005774(vacuolar membrane);GO:0005886(plasma membrane);GO:0005887(integral component of plasma membrane);GO:0006855(drug transmembrane transport);GO:0008559(xenobiotic transmembrane transporting ATPase activity);GO:0016020(membrane);GO:0016021(integral component of membrane);GO:0016323…	01523(Antifolate resistance);02010(ABC transporters);04071(Sphingolipid signaling pathway);04977(Vitamin digestion and absorption);05206(MicroRNAs in cancer);05206(MicroRNAs in cancer)	K05665	EC:7.6.2.3	ATP binding cassette subfamily C member 1 [Source:VGNC Symbol;Acc:VGNC:25468]	protein_coding	18.6304	20.0983	66.1146	83.0091	0.259708	-1.94504	9.84355e-55	8.224e-53	down	yes
ENSBTAG00000051673	CRIP2	ENSBTAT00000066608	NA	NA	NA	NA	cysteine rich protein 2 [Source:NCBI gene;Acc:780821]	pseudogene	51.0473	50.3585	140.147	145.27	0.355289	-1.49293	3.77984e-54	3.11603e-52	down	yes
ENSBTAG00000019782	TPI1	ENSBTAT00000026358	GO:0003824(catalytic activity);GO:0004807(triose-phosphate isomerase activity);GO:0005737(cytoplasm);GO:0005829(cytosol);GO:0006006(glucose metabolic process);GO:0006094(gluconeogenesis);GO:0006096(glycolytic process);GO:0007275(multicellular organism development);GO:0008929(methylglyoxal synthase activity);GO:0016829(lyase activity);GO:0016853(isomerase activity);GO:0019242(methylglyoxal biosynt…	00010(Glycolysis / Gluconeogenesis);00051(Fructose and mannose metabolism);00562(Inositol phosphate metabolism)	K01803	EC:5.3.1.1	triosephosphate isomerase 1 [Source:VGNC Symbol;Acc:VGNC:36250]	protein_coding	142.248	150.224	506.925	436.932	0.309869	-1.69027	9.3513e-54	7.60804e-52	down	yes
ENSBTAG00000013468	AHNAK	ENSBTAT00000069737;ENSBTAT00000079687;ENSBTAT00000076679;ENSBTAT00000078430;ENSBTAT00000084731	GO:0005515(protein binding);GO:0005634(nucleus);GO:0005737(cytoplasm);GO:0005829(cytosol);GO:0005886(plasma membrane);GO:0015629(actin cytoskeleton);GO:0030315(T-tubule);GO:0031982(vesicle);GO:0042383(sarcolemma);GO:0043034(costamere);GO:0043484(regulation of RNA splicing);GO:0044291(cell-cell contact zone);GO:0044548(S100 protein binding);GO:0045121(membrane raft);GO:0051259(protein complex olig…	NA	NA	NA	AHNAK nucleoprotein [Source:VGNC Symbol;Acc:VGNC:25754]	protein_coding	146.687	143.791	320.713	340.796	0.439114	-1.18733	3.04464e-51	2.37342e-49	down	yes
ENSBTAG00000003758	TKT	ENSBTAT00000004892	GO:0003824(catalytic activity);GO:0004802(transketolase activity);GO:0005654(nucleoplasm);GO:0016604(nuclear body);GO:0016607(nuclear speck);GO:0040008(regulation of growth);GO:0042803(protein homodimerization activity);GO:0046166(glyceraldehyde-3-phosphate biosynthetic process);GO:0048037(cofactor binding)	00030(Pentose phosphate pathway)	K00615	EC:2.2.1.1	transketolase [Source:NCBI gene;Acc:445425]	protein_coding	32.9615	33.4467	89.7019	86.0251	0.377906	-1.4039	1.96371e-49	1.42358e-47	down	yes
ENSBTAG00000043577	MT-ND4	ENSBTAT00000060552	GO:0003954(NADH dehydrogenase activity);GO:0005739(mitochondrion);GO:0005747(mitochondrial respiratory chain complex I);GO:0006120(mitochondrial electron transport, NADH to ubiquinone);GO:0008137(NADH dehydrogenase (ubiquinone) activity);GO:0009060(aerobic respiration);GO:0015990(electron transport coupled proton transport);GO:0016020(membrane);GO:0016021(integral component of membrane);GO:001649…	00190(Oxidative phosphorylation);04714(Thermogenesis);04723(Retrograde endocannabinoid signaling);05012(Parkinson disease)	K03881	EC:7.1.1.2	mitochondrially encoded NADH:ubiquinone oxidoreductase core subunit 4 [Source:VGNC Symbol;Acc:VGNC:55743]	protein_coding	935.677	917.509	2337.34	2184.41	0.409839	-1.28687	2.23523e-49	1.61413e-47	down	yes
ENSBTAG00000011494	PYGL	ENSBTAT00000080533;ENSBTAT00000083932;ENSBTAT00000015277;ENSBTAT00000080688	GO:0000166(nucleotide binding);GO:0002060(purine nucleobase binding);GO:0003824(catalytic activity);GO:0004645(phosphorylase activity);GO:0005524(ATP binding);GO:0005737(cytoplasm);GO:0005975(carbohydrate metabolic process);GO:0005977(glycogen metabolic process);GO:0005980(glycogen catabolic process);GO:0008144(drug binding);GO:0008152(metabolic process);GO:0008184(glycogen phosphorylase activity…	00500(Starch and sucrose metabolism);04217(Necroptosis);04910(Insulin signaling pathway);04922(Glucagon signaling pathway);04931(Insulin resistance);04931(Insulin resistance)	K00688	EC:2.4.1.1	glycogen phosphorylase L [Source:VGNC Symbol;Acc:VGNC:33588]	protein_coding	18.6826	17.4641	63.9766	54.9316	0.303988	-1.71791	8.60207e-49	6.09373e-47	down	yes
ENSBTAG00000046337	TUBB6	ENSBTAT00000044261	GO:0000166(nucleotide binding);GO:0000226(microtubule cytoskeleton organization);GO:0000278(mitotic cell cycle);GO:0003924(GTPase activity);GO:0005200(structural constituent of cytoskeleton);GO:0005525(GTP binding);GO:0005737(cytoplasm);GO:0005856(cytoskeleton);GO:0005874(microtubule);GO:0007017(microtubule-based process)	04145(Phagosome);04540(Gap junction)	K07375	NA	tubulin beta 6 class V [Source:VGNC Symbol;Acc:VGNC:36509]	protein_coding	33.7857	36.7697	153.562	123.732	0.254443	-1.97459	1.98984e-47	1.368e-45	down	yes
ENSBTAG00000014204	S100A16	ENSBTAT00000018877;ENSBTAT00000087147;ENSBTAT00000082933	GO:0005509(calcium ion binding);GO:0005615(extracellular space);GO:0005634(nucleus);GO:0005730(nucleolus);GO:0005737(cytoplasm);GO:0005829(cytosol);GO:0005886(plasma membrane);GO:0042803(protein homodimerization activity);GO:0046872(metal ion binding);GO:0051592(response to calcium ion);GO:0051592(response to calcium ion)	NA	NA	NA	S100 calcium binding protein A16 [Source:VGNC Symbol;Acc:VGNC:34241]	protein_coding	33.637	31.2712	95.4371	92.6822	0.345037	-1.53518	8.10912e-47	5.5341e-45	down	yes
ENSBTAG00000005498	SQLE	ENSBTAT00000007228	GO:0004497(monooxygenase activity);GO:0004506(squalene monooxygenase activity);GO:0005783(endoplasmic reticulum);GO:0008203(cholesterol metabolic process);GO:0016020(membrane);GO:0016021(integral component of membrane);GO:0016126(sterol biosynthetic process);GO:0050660(flavin adenine dinucleotide binding);GO:0055114(oxidation-reduction process)	00100(Steroid biosynthesis)	K00511	EC:1.14.14.17	squalene epoxidase [Source:VGNC Symbol;Acc:VGNC:35264]	protein_coding	10.7599	8.7458	36.107	40.4126	0.254911	-1.97193	1.17755e-45	7.80745e-44	down	yes
ENSBTAG00000003043	GNG2	ENSBTAT00000003959	GO:0003924(GTPase activity);GO:0005515(protein binding);GO:0005834(heterotrimeric G-protein complex);GO:0005886(plasma membrane);GO:0007165(signal transduction);GO:0007186(G protein-coupled receptor signaling pathway);GO:0007191(adenylate cyclase-activating dopamine receptor signaling pathway);GO:0008283(cell population proliferation);GO:0016020(membrane);GO:0031681(G-protein beta-subunit binding…	04014(Ras signaling pathway);04062(Chemokine signaling pathway);04151(PI3K-Akt signaling pathway);04371(Apelin signaling pathway);04713(Circadian entrainment);04723(Retrograde endocannabinoid signaling);04724(Glutamatergic synapse);04725(Cholinergic synapse);04726(Serotonergic synapse);04727(GABAergic synapse);04728(Dopaminergic synapse);04926(Relaxin signaling pathway);05032(Morphine addiction);…	K07826	NA	G protein subunit gamma 2 [Source:VGNC Symbol;Acc:VGNC:29465]	protein_coding	71.3872	65.8053	215.11	197.737	0.332308	-1.58941	2.99076e-45	1.97591e-43	down	yes
ENSBTAG00000043561	COX1	ENSBTAT00000060569	GO:0004129(cytochrome-c oxidase activity);GO:0005739(mitochondrion);GO:0005743(mitochondrial inner membrane);GO:0005750(mitochondrial respiratory chain complex III);GO:0005751(mitochondrial respiratory chain complex IV);GO:0006119(oxidative phosphorylation);GO:0006123(mitochondrial electron transport, cytochrome c to oxygen);GO:0009060(aerobic respiration);GO:0015990(electron transport coupled pr…	00190(Oxidative phosphorylation);04260(Cardiac muscle contraction);04714(Thermogenesis);04932(Non-alcoholic fatty liver disease (NAFLD));05010(Alzheimer disease);05012(Parkinson disease);05016(Huntington disease)	K02256	EC:1.9.3.1	cytochrome c oxidase subunit I [Source:NCBI gene;Acc:3283879]	protein_coding	5233.26	5174.92	12744.6	11831.8	0.423502	-1.23956	3.28817e-45	2.16473e-43	down	yes
ENSBTAG00000017834	PRELP	ENSBTAT00000023709	GO:0005201(extracellular matrix structural constituent);GO:0005515(protein binding);GO:0007569(cell aging);GO:0008201(heparin binding);GO:0062023(collagen-containing extracellular matrix)	NA	K08125	NA	proline and arginine rich end leucine rich repeat protein [Source:VGNC Symbol;Acc:VGNC:33309]	protein_coding	35.9811	34.9469	90.8038	105.625	0.361087	-1.46958	4.33102e-45	2.83127e-43	down	yes
ENSBTAG00000012778	CAPN2	ENSBTAT00000047532;ENSBTAT00000084021	GO:0000785(chromatin);GO:0001824(blastocyst development);GO:0004198(calcium-dependent cysteine-type endopeptidase activity);GO:0005509(calcium ion binding);GO:0005622(intracellular);GO:0005634(nucleus);GO:0005737(cytoplasm);GO:0005764(lysosome);GO:0005783(endoplasmic reticulum);GO:0005794(Golgi apparatus);GO:0005829(cytosol);GO:0005886(plasma membrane);GO:0006508(proteolysis);GO:0007520(myoblast …	04141(Protein processing in endoplasmic reticulum);04210(Apoptosis);04217(Necroptosis);04218(Cellular senescence);04510(Focal adhesion);05010(Alzheimer disease);05010(Alzheimer disease)	K03853	EC:3.4.22.53	calpain 2 [Source:VGNC Symbol;Acc:VGNC:55037]	protein_coding	118.998	118.926	309.094	282.991	0.401841	-1.3153	1.05538e-44	6.82736e-43	down	yes
ENSBTAG00000008341	ARSB	ENSBTAT00000010988	GO:0003824(catalytic activity);GO:0003943(N-acetylgalactosamine-4-sulfatase activity);GO:0008484(sulfuric ester hydrolase activity);GO:0010632(regulation of epithelial cell migration);GO:0061580(colon epithelial cell migration)	00531(Glycosaminoglycan degradation);04142(Lysosome)	K01135	EC:3.1.6.12	arylsulfatase B [Source:VGNC Symbol;Acc:VGNC:26176]	protein_coding	13.5471	13.6147	41.6498	37.7123	0.342252	-1.54687	4.60127e-44	2.95608e-42	down	yes
ENSBTAG00000007540	GLUD1	ENSBTAT00000009923	GO:0004353(glutamate dehydrogenase [NAD(P)+] activity);GO:0005739(mitochondrion);GO:0005759(mitochondrial matrix);GO:0006520(cellular amino acid metabolic process);GO:0006541(glutamine metabolic process);GO:0016491(oxidoreductase activity);GO:0016639(oxidoreductase activity, acting on the CH-NH2 group of donors, NAD or NADP as acceptor);GO:0032024(positive regulation of insulin secretion);GO:0055…	00220(Arginine biosynthesis);00250(Alanine, aspartate and glutamate metabolism);00471(D-Glutamine and D-glutamate metabolism);00910(Nitrogen metabolism);04217(Necroptosis);04964(Proximal tubule bicarbonate reclamation)	K00261	EC:1.4.1.3	glutamate dehydrogenase 1 [Source:NCBI gene;Acc:281785]	protein_coding	41.3903	41.7615	97.4568	106.838	0.407019	-1.29683	6.46345e-43	4.00068e-41	down	yes
ENSBTAG00000003166	AXL	ENSBTAT00000075025;ENSBTAT00000004111	GO:0000166(nucleotide binding);GO:0001764(neuron migration);GO:0001779(natural killer cell differentiation);GO:0001786(phosphatidylserine binding);GO:0001818(negative regulation of cytokine production);GO:0001961(positive regulation of cytokine-mediated signaling pathway);GO:0001974(blood vessel remodeling);GO:0004672(protein kinase activity);GO:0004713(protein tyrosine kinase activity);GO:000471…	01521(EGFR tyrosine kinase inhibitor resistance);01521(EGFR tyrosine kinase inhibitor resistance)	K05115	EC:2.7.10.1	AXL receptor tyrosine kinase [Source:VGNC Symbol;Acc:VGNC:26366]	protein_coding	36.6868	36.8271	125.408	103.582	0.321035	-1.6392	2.12244e-42	1.30076e-40	down	yes
ENSBTAG00000011839	HMGCS1	ENSBTAT00000085392;ENSBTAT00000015713	GO:0003824(catalytic activity);GO:0004421(hydroxymethylglutaryl-CoA synthase activity);GO:0005829(cytosol);GO:0006084(acetyl-CoA metabolic process);GO:0006629(lipid metabolic process);GO:0006694(steroid biosynthetic process);GO:0008202(steroid metabolic process);GO:0008299(isoprenoid biosynthetic process);GO:0010142(farnesyl diphosphate biosynthetic process, mevalonate pathway);GO:0016126(sterol …	00072(Synthesis and degradation of ketone bodies);00280(Valine, leucine and isoleucine degradation);00650(Butanoate metabolism);00900(Terpenoid backbone biosynthesis);00900(Terpenoid backbone biosynthesis)	K01641	EC:2.3.3.10	3-hydroxy-3-methylglutaryl-CoA synthase 1 [Source:VGNC Symbol;Acc:VGNC:29880]	protein_coding	11.9519	11.5817	29.4565	30.8839	0.390014	-1.3584	2.67176e-42	1.62671e-40	down	yes
ENSBTAG00000009615	ANXA2	ENSBTAT00000012655	GO:0001525(angiogenesis);GO:0001765(membrane raft assembly);GO:0001786(phosphatidylserine binding);GO:0001921(positive regulation of receptor recycling);GO:0001934(positive regulation of protein phosphorylation);GO:0002020(protease binding);GO:0003417(growth plate cartilage development);GO:0004859(phospholipase inhibitor activity);GO:0005262(calcium channel activity);GO:0005509(calcium ion bindin…	NA	K17092	NA	annexin A2 [Source:NCBI gene;Acc:282689]	protein_coding	810.625	801.178	1959.71	1805.47	0.428081	-1.22404	2.77608e-41	1.63158e-39	down	yes
ENSBTAG00000003602	RBPJ	ENSBTAT00000004696	GO:0000122(negative regulation of transcription by RNA polymerase II);GO:0000978(RNA polymerase II proximal promoter sequence-specific DNA binding);GO:0001103(RNA polymerase II repressing transcription factor binding);GO:0001228(DNA-binding transcription activator activity, RNA polymerase II-specific);GO:0002193(MAML1-RBP-Jkappa- ICN1 complex);GO:0003677(DNA binding);GO:0003700(DNA-binding transc…	04330(Notch signaling pathway);04658(Th1 and Th2 cell differentiation);05165(Human papillomavirus infection);05169(Epstein-Barr virus infection);05203(Viral carcinogenesis)	K06053	NA	recombination signal binding protein for immunoglobulin kappa J region [Source:VGNC Symbol;Acc:VGNC:53775]	protein_coding	18.8553	18.0436	54.1588	59.935	0.323409	-1.62857	2.97341e-41	1.74206e-39	down	yes
ENSBTAG00000010336	TALDO1	ENSBTAT00000013650	GO:0003824(catalytic activity);GO:0004801(sedoheptulose-7-phosphate:D-glyceraldehyde-3-phosphate glyceronetransferase activity);GO:0005634(nucleus);GO:0005654(nucleoplasm);GO:0005737(cytoplasm);GO:0005829(cytosol);GO:0005975(carbohydrate metabolic process);GO:0006098(pentose-phosphate shunt);GO:0016740(transferase activity)	00030(Pentose phosphate pathway)	K00616	EC:2.2.1.2	transaldolase 1 [Source:VGNC Symbol;Acc:VGNC:35590]	protein_coding	88.764	91.9867	229.389	217.399	0.404555	-1.30559	1.02604e-40	5.93668e-39	down	yes
ENSBTAG00000043559	MT-ND4L	ENSBTAT00000060543	GO:0005739(mitochondrion);GO:0005747(mitochondrial respiratory chain complex I);GO:0008137(NADH dehydrogenase (ubiquinone) activity);GO:0016020(membrane);GO:0016021(integral component of membrane);GO:0016491(oxidoreductase activity);GO:0016651(oxidoreductase activity, acting on NAD(P)H);GO:0030964(NADH dehydrogenase complex);GO:0031966(mitochondrial membrane);GO:0042773(ATP synthesis coupled elec…	00190(Oxidative phosphorylation);04714(Thermogenesis);04723(Retrograde endocannabinoid signaling);05012(Parkinson disease)	K03882	EC:7.1.1.2	mitochondrially encoded NADH:ubiquinone oxidoreductase core subunit 4L [Source:VGNC Symbol;Acc:VGNC:55744]	protein_coding	779.991	771.272	1901.57	1772.82	0.422182	-1.24406	1.26337e-40	7.24239e-39	down	yes
ENSBTAG00000007895	SLC20A1	ENSBTAT00000010384	GO:0005315(inorganic phosphate transmembrane transporter activity);GO:0005886(plasma membrane);GO:0005887(integral component of plasma membrane);GO:0006817(phosphate ion transport);GO:0015319(sodium:inorganic phosphate symporter activity);GO:0016020(membrane);GO:0016021(integral component of membrane);GO:0031214(biomineral tissue development);GO:0035435(phosphate ion transmembrane transport);GO:0…	NA	K14640	NA	solute carrier family 20 member 1 [Source:VGNC Symbol;Acc:VGNC:34717]	protein_coding	49.7728	51.4333	114.002	122.825	0.427341	-1.22654	1.5385e-40	8.76567e-39	down	yes
ENSBTAG00000053735	PEG10	ENSBTAT00000080204	GO:0001890(placenta development);GO:0003676(nucleic acid binding);GO:0005634(nucleus);GO:0005829(cytosol);GO:0008270(zinc ion binding)	NA	NA	NA	paternally expressed 10 [Source:NCBI gene;Acc:618138]	protein_coding	12.4093	12.8507	30.1029	31.6511	0.409043	-1.28968	1.78034e-40	1.00819e-38	down	yes
ENSBTAG00000018049	MKNK2	ENSBTAT00000024029	GO:0000166(nucleotide binding);GO:0004672(protein kinase activity);GO:0004674(protein serine/threonine kinase activity);GO:0004683(calmodulin-dependent protein kinase activity);GO:0005516(calmodulin binding);GO:0005524(ATP binding);GO:0005634(nucleus);GO:0005654(nucleoplasm);GO:0005737(cytoplasm);GO:0006468(protein phosphorylation);GO:0009931(calcium-dependent protein serine/threonine kinase acti…	04010(MAPK signaling pathway);04066(HIF-1 signaling pathway);04910(Insulin signaling pathway)	K04372	EC:2.7.11.1	MAP kinase interacting serine/threonine kinase 2 [Source:VGNC Symbol;Acc:VGNC:31492]	protein_coding	32.9165	34.1224	77.7908	84.4007	0.413332	-1.27463	1.86765e-40	1.05443e-38	down	yes
ENSBTAG00000011934	PCK2	ENSBTAT00000015834	GO:0004611(phosphoenolpyruvate carboxykinase activity);GO:0004613(phosphoenolpyruvate carboxykinase (GTP) activity);GO:0005525(GTP binding);GO:0005739(mitochondrion);GO:0005829(cytosol);GO:0006090(pyruvate metabolic process);GO:0006094(gluconeogenesis);GO:0017076(purine nucleotide binding);GO:0019543(propionate catabolic process);GO:0030145(manganese ion binding);GO:0032869(cellular response to i…	00010(Glycolysis / Gluconeogenesis);00020(Citrate cycle (TCA cycle));00620(Pyruvate metabolism);03320(PPAR signaling pathway);04068(FoxO signaling pathway);04151(PI3K-Akt signaling pathway);04152(AMPK signaling pathway);04910(Insulin signaling pathway);04920(Adipocytokine signaling pathway);04922(Glucagon signaling pathway);04931(Insulin resistance);04964(Proximal tubule bicarbonate reclamation)	K01596	EC:4.1.1.32	phosphoenolpyruvate carboxykinase 2, mitochondrial [Source:VGNC Symbol;Acc:VGNC:32632]	protein_coding	31.7634	33.8981	89.3992	84.6475	0.377264	-1.40636	1.89009e-40	1.06388e-38	down	yes
ENSBTAG00000020815	UHRF2	ENSBTAT00000027737;ENSBTAT00000068337	GO:0004842(ubiquitin-protein transferase activity);GO:0005515(protein binding);GO:0005634(nucleus);GO:0005654(nucleoplasm);GO:0005720(nuclear heterochromatin);GO:0010216(maintenance of DNA methylation);GO:0016567(protein ubiquitination);GO:0030154(cell differentiation);GO:0042393(histone binding);GO:0046872(metal ion binding);GO:0051865(protein autoubiquitination);GO:0061630(ubiquitin protein lig…	NA	K15713	EC:2.3.2.27	ubiquitin like with PHD and ring finger domains 2 [Source:VGNC Symbol;Acc:VGNC:54508]	protein_coding	23.6716	24.6497	57.9915	61.4038	0.404717	-1.30501	4.60867e-40	2.5785e-38	down	yes
ENSBTAG00000024803	ENDOD1	ENSBTAT00000034535	GO:0003676(nucleic acid binding);GO:0016020(membrane);GO:0016021(integral component of membrane);GO:0016787(hydrolase activity);GO:0046872(metal ion binding)	NA	K15049	NA	endonuclease domain containing 1 [Source:VGNC Symbol;Acc:VGNC:28490]	protein_coding	10.4608	11.2746	28.9714	29.788	0.369904	-1.43478	4.78367e-40	2.6684e-38	down	yes
ENSBTAG00000015591	SQSTM1	ENSBTAT00000020709;ENSBTAT00000075019	GO:0000122(negative regulation of transcription by RNA polymerase II);GO:0000407(phagophore assembly site);GO:0000423(mitophagy);GO:0000932(P-body);GO:0005080(protein kinase C binding);GO:0005515(protein binding);GO:0005737(cytoplasm);GO:0005776(autophagosome);GO:0005829(cytosol);GO:0006914(autophagy);GO:0007005(mitochondrion organization);GO:0007032(endosome organization);GO:0008270(zinc ion bin…	04137(Mitophagy - animal);04217(Necroptosis);04218(Cellular senescence);04380(Osteoclast differentiation);05418(Fluid shear stress and atherosclerosis);05418(Fluid shear stress and atherosclerosis)	K14381	NA	sequestosome 1 [Source:VGNC Symbol;Acc:VGNC:35265]	protein_coding	149.354	149.218	347.895	327.261	0.442227	-1.17714	1.64134e-39	9.07413e-38	down	yes
ENSBTAG00000014191	QSOX1	ENSBTAT00000085713;ENSBTAT00000018869	GO:0003756(protein disulfide isomerase activity);GO:0005615(extracellular space);GO:0005794(Golgi apparatus);GO:0016242(negative regulation of macroautophagy);GO:0016491(oxidoreductase activity);GO:0016971(flavin-linked sulfhydryl oxidase activity);GO:0016972(thiol oxidase activity);GO:0030173(integral component of Golgi membrane);GO:0043231(intracellular membrane-bounded organelle);GO:0045171(in…	NA	K10758	EC:1.8.3.2	quiescin sulfhydryl oxidase 1 [Source:VGNC Symbol;Acc:VGNC:33605]	protein_coding	188.446	177.358	428.134	502.508	0.393066	-1.34716	2.40455e-39	1.31376e-37	down	yes
ENSBTAG00000010992	CTSH	ENSBTAT00000014593;ENSBTAT00000075429	GO:0001656(metanephros development);GO:0001913(T cell mediated cytotoxicity);GO:0002250(adaptive immune response);GO:0002764(immune response-regulating signaling pathway);GO:0004175(endopeptidase activity);GO:0004177(aminopeptidase activity);GO:0004197(cysteine-type endopeptidase activity);GO:0004252(serine-type endopeptidase activity);GO:0005515(protein binding);GO:0005615(extracellular space);G…	04142(Lysosome);04210(Apoptosis);04210(Apoptosis)	K01366	EC:3.4.22.16	cathepsin H [Source:VGNC Symbol;Acc:VGNC:27816]	protein_coding	285.675	293.51	808.635	1072.44	0.307902	-1.69946	3.13038e-39	1.70533e-37	down	yes
ENSBTAG00000002606	LGR4	ENSBTAT00000073630;ENSBTAT00000084551;ENSBTAT00000073220;ENSBTAT00000003370	GO:0001649(osteoblast differentiation);GO:0001942(hair follicle development);GO:0002376(immune system process);GO:0004888(transmembrane signaling receptor activity);GO:0004930(G protein-coupled receptor activity);GO:0005515(protein binding);GO:0005886(plasma membrane);GO:0005887(integral component of plasma membrane);GO:0007165(signal transduction);GO:0007186(G protein-coupled receptor signaling …	04310(Wnt signaling pathway);04310(Wnt signaling pathway)	K04309	NA	leucine rich repeat containing G protein-coupled receptor 4 [Source:VGNC Symbol;Acc:VGNC:30861]	protein_coding	38.219	36.4774	81.2423	86.8417	0.444399	-1.17007	3.60418e-39	1.95771e-37	down	yes
ENSBTAG00000021746	ANXA5	ENSBTAT00000028988	GO:0005388(calcium-transporting ATPase activity);GO:0005509(calcium ion binding);GO:0005515(protein binding);GO:0005544(calcium-dependent phospholipid binding);GO:0008201(heparin binding);GO:0009897(external side of plasma membrane);GO:0010033(response to organic substance);GO:0016020(membrane);GO:0017046(peptide hormone binding);GO:0030195(negative regulation of blood coagulation);GO:0030971(rec…	NA	K16646	NA	annexin A5 [Source:VGNC Symbol;Acc:VGNC:25967]	protein_coding	462.287	450.32	955.931	1056.09	0.453576	-1.14058	9.98284e-39	5.32923e-37	down	yes
ENSBTAG00000011922	PLEC	ENSBTAT00000078025;ENSBTAT00000076063;ENSBTAT00000087039;ENSBTAT00000076728;ENSBTAT00000083372;ENSBTAT00000086342;ENSBTAT00000075231;ENSBTAT00000078854;ENSBTAT00000015828	GO:0003779(actin binding);GO:0005198(structural molecule activity);GO:0005200(structural constituent of cytoskeleton);GO:0005515(protein binding);GO:0005737(cytoplasm);GO:0005829(cytosol);GO:0005856(cytoskeleton);GO:0005882(intermediate filament);GO:0005903(brush border);GO:0005925(focal adhesion);GO:0007010(cytoskeleton organization);GO:0008092(cytoskeletal protein binding);GO:0008307(structural…	NA	K10388	NA	plectin [Source:VGNC Symbol;Acc:VGNC:53873]	protein_coding	51.2437	54.6955	124.249	145.925	0.392114	-1.35065	1.21337e-38	6.42222e-37	down	yes
ENSBTAG00000014731	GAPDH	ENSBTAT00000037753;ENSBTAT00000078656;ENSBTAT00000067004	GO:0000226(microtubule cytoskeleton organization);GO:0004365(glyceraldehyde-3-phosphate dehydrogenase (NAD+) (phosphorylating) activity);GO:0005515(protein binding);GO:0005634(nucleus);GO:0005737(cytoplasm);GO:0005811(lipid droplet);GO:0005829(cytosol);GO:0005856(cytoskeleton);GO:0005886(plasma membrane);GO:0006006(glucose metabolic process);GO:0006096(glycolytic process);GO:0006417(regulation of…	00010(Glycolysis / Gluconeogenesis);04066(HIF-1 signaling pathway);05010(Alzheimer disease);05010(Alzheimer disease)	K00134	EC:1.2.1.12	glyceraldehyde-3-phosphate dehydrogenase [Source:NCBI gene;Acc:281181]	protein_coding	808.365	807.978	2315.57	1971.11	0.377062	-1.40713	1.97874e-38	1.04436e-36	down	yes
ENSBTAG00000018986	ACSL4	ENSBTAT00000070050;ENSBTAT00000054636	GO:0001676(long-chain fatty acid metabolic process);GO:0003824(catalytic activity);GO:0004467(long-chain fatty acid-CoA ligase activity);GO:0005737(cytoplasm);GO:0005739(mitochondrion);GO:0005811(lipid droplet);GO:0006629(lipid metabolic process);GO:0016020(membrane);GO:0016021(integral component of membrane);GO:0031957(very long-chain fatty acid-CoA ligase activity);GO:0044233(mitochondria-assoc…	00061(Fatty acid biosynthesis);00071(Fatty acid degradation);03320(PPAR signaling pathway);04146(Peroxisome);04216(Ferroptosis);04714(Thermogenesis);04920(Adipocytokine signaling pathway);04920(Adipocytokine signaling pathway)	K01897	EC:6.2.1.3	acyl-CoA synthetase long chain family member 4 [Source:VGNC Symbol;Acc:VGNC:25566]	protein_coding	15.3729	14.7774	42.7709	40.3635	0.362669	-1.46327	2.75384e-38	1.44935e-36	down	yes
ENSBTAG00000012697	PGAM1	ENSBTAT00000032937	GO:0003824(catalytic activity);GO:0004082(bisphosphoglycerate mutase activity);GO:0004619(phosphoglycerate mutase activity);GO:0005737(cytoplasm);GO:0005829(cytosol);GO:0006096(glycolytic process);GO:0006110(regulation of glycolytic process);GO:0016787(hydrolase activity);GO:0016853(isomerase activity);GO:0016868(intramolecular transferase activity, phosphotransferases);GO:0019901(protein kinase …	00010(Glycolysis / Gluconeogenesis);00260(Glycine, serine and threonine metabolism);04922(Glucagon signaling pathway);05230(Central carbon metabolism in cancer)	K01834	EC:5.4.2.11	phosphoglycerate mutase 1 [Source:VGNC Symbol;Acc:VGNC:55961]	protein_coding	217.639	225.099	704.771	580.222	0.344545	-1.53724	3.96727e-38	2.06464e-36	down	yes
ENSBTAG00000043550	MT-CYB	ENSBTAT00000060567	GO:0005739(mitochondrion);GO:0005743(mitochondrial inner membrane);GO:0005750(mitochondrial respiratory chain complex III);GO:0006122(mitochondrial electron transport, ubiquinol to cytochrome c);GO:0008121(ubiquinol-cytochrome-c reductase activity);GO:0009055(electron transfer activity);GO:0016020(membrane);GO:0016021(integral component of membrane);GO:0016491(oxidoreductase activity);GO:0020037(…	00190(Oxidative phosphorylation);04260(Cardiac muscle contraction);04714(Thermogenesis);04932(Non-alcoholic fatty liver disease (NAFLD));05010(Alzheimer disease);05012(Parkinson disease);05016(Huntington disease)	K00412	NA	mitochondrially encoded cytochrome b [Source:VGNC Symbol;Acc:VGNC:55738]	protein_coding	655.285	695.126	2007.25	1692.42	0.365009	-1.454	4.15976e-37	2.08896e-35	down	yes
ENSBTAG00000009580	SH3BGRL3	ENSBTAT00000012599	GO:0005634(nucleus);GO:0005737(cytoplasm);GO:0009055(electron transfer activity);GO:0015035(protein disulfide oxidoreductase activity);GO:0016604(nuclear body);GO:0022900(electron transport chain);GO:0045454(cell redox homeostasis);GO:0055114(oxidation-reduction process)	NA	NA	NA	SH3 domain binding glutamate rich protein like 3 [Source:NCBI gene;Acc:614672]	protein_coding	125.445	131.785	320.637	379.532	0.367383	-1.44464	7.9743e-37	3.94083e-35	down	yes
ENSBTAG00000019569	CD151	ENSBTAT00000026074;ENSBTAT00000053083	GO:0005178(integrin binding);GO:0005887(integral component of plasma membrane);GO:0007166(cell surface receptor signaling pathway);GO:0016020(membrane);GO:0016021(integral component of membrane);GO:0016021(integral component of membrane)	NA	K06537	NA	CD151 molecule [Source:VGNC Symbol;Acc:VGNC:53655]	protein_coding	35.3105	35.6966	79.5109	79.4293	0.446754	-1.16245	1.70608e-36	8.36475e-35	down	yes
ENSBTAG00000005354	LRRFIP1	ENSBTAT00000079161;ENSBTAT00000007057;ENSBTAT00000086239;ENSBTAT00000070824;ENSBTAT00000078555;ENSBTAT00000069137;ENSBTAT00000068452;ENSBTAT00000081349;ENSBTAT00000086267;ENSBTAT00000007043	GO:0006355(regulation of transcription, DNA-templated);GO:0006355(regulation of transcription, DNA-templated)	NA	NA	NA	LRR binding FLII interacting protein 1 [Source:VGNC Symbol;Acc:VGNC:55253]	protein_coding	12.009	11.1757	27.9866	29.4551	0.403623	-1.30892	2.76234e-36	1.34726e-34	down	yes
ENSBTAG00000019498	ITGA3	ENSBTAT00000054196;ENSBTAT00000025974;ENSBTAT00000057592	GO:0001764(neuron migration);GO:0002020(protease binding);GO:0005886(plasma membrane);GO:0007155(cell adhesion);GO:0007229(integrin-mediated signaling pathway);GO:0007613(memory);GO:0008305(integrin complex);GO:0009897(external side of plasma membrane);GO:0009986(cell surface);GO:0016020(membrane);GO:0016021(integral component of membrane);GO:0016323(basolateral plasma membrane);GO:0017015(regula…	04151(PI3K-Akt signaling pathway);04510(Focal adhesion);04512(ECM-receptor interaction);04640(Hematopoietic cell lineage);04810(Regulation of actin cytoskeleton);05165(Human papillomavirus infection);05200(Pathways in cancer);05222(Small cell lung cancer);05410(Hypertrophic cardiomyopathy (HCM));05412(Arrhythmogenic right ventricular cardiomyopathy (ARVC));05414(Dilated cardiomyopathy (DCM));0541…	K06482	NA	integrin subunit alpha 3 [Source:VGNC Symbol;Acc:VGNC:30315]	protein_coding	32.2583	34.1932	113.665	91.2649	0.324264	-1.62476	4.78499e-36	2.30359e-34	down	yes
ENSBTAG00000008717	SERPINE2	ENSBTAT00000011485	GO:0004867(serine-type endopeptidase inhibitor activity);GO:0005102(signaling receptor binding);GO:0005539(glycosaminoglycan binding);GO:0005576(extracellular region);GO:0005615(extracellular space);GO:0005829(cytosol);GO:0006508(proteolysis);GO:0007596(blood coagulation);GO:0008201(heparin binding);GO:0008233(peptidase activity);GO:0008285(negative regulation of cell population proliferation);GO…	NA	K16643	NA	serpin family E member 2 [Source:VGNC Symbol;Acc:VGNC:56144]	protein_coding	106.917	104.647	334.886	498.757	0.253782	-1.97834	5.93729e-36	2.84364e-34	down	yes
ENSBTAG00000033217	TPM3	ENSBTAT00000047197;ENSBTAT00000013077;ENSBTAT00000075495	GO:0003779(actin binding);GO:0005737(cytoplasm);GO:0005856(cytoskeleton);GO:0005884(actin filament);GO:0007015(actin filament organization);GO:0051015(actin filament binding);GO:0051015(actin filament binding)	04260(Cardiac muscle contraction);04261(Adrenergic signaling in cardiomyocytes);05200(Pathways in cancer);05216(Thyroid cancer);05410(Hypertrophic cardiomyopathy (HCM));05414(Dilated cardiomyopathy (DCM));05414(Dilated cardiomyopathy (DCM))	K09290	NA	tropomyosin 3 [Source:VGNC Symbol;Acc:VGNC:36253]	protein_coding	74.1605	72.7338	184.707	166.002	0.418848	-1.2555	7.6579e-35	3.58478e-33	down	yes
ENSBTAG00000048485	TUBB2A	ENSBTAT00000030903;ENSBTAT00000006068	GO:0000166(nucleotide binding);GO:0000226(microtubule cytoskeleton organization);GO:0000278(mitotic cell cycle);GO:0003924(GTPase activity);GO:0005200(structural constituent of cytoskeleton);GO:0005525(GTP binding);GO:0005737(cytoplasm);GO:0005856(cytoskeleton);GO:0005874(microtubule);GO:0007010(cytoskeleton organization);GO:0007017(microtubule-based process);GO:0007017(microtubule-based process)	04145(Phagosome);04540(Gap junction);04540(Gap junction)	K07375	NA	tubulin beta 2A class IIa [Source:NCBI gene;Acc:100295973]	protein_coding	25.1175	29.4444	89.3725	80.2987	0.321574	-1.63678	1.71332e-34	7.88169e-33	down	yes
ENSBTAG00000008424	ABR	ENSBTAT00000011083;ENSBTAT00000080215;ENSBTAT00000066458;ENSBTAT00000081167;ENSBTAT00000087501;ENSBTAT00000070462	GO:0002692(negative regulation of cellular extravasation);GO:0004674(protein serine/threonine kinase activity);GO:0005085(guanyl-nucleotide exchange factor activity);GO:0005089(Rho guanyl-nucleotide exchange factor activity);GO:0005096(GTPase activator activity);GO:0005829(cytosol);GO:0005886(plasma membrane);GO:0006468(protein phosphorylation);GO:0007165(signal transduction);GO:0007420(brain dev…	NA	K20629	NA	ABR, RhoGEF and GTPase activating protein [Source:VGNC Symbol;Acc:VGNC:25511]	protein_coding	15.0107	14.6584	31.7404	32.4959	0.461875	-1.11443	2.15443e-34	9.83805e-33	down	yes
ENSBTAG00000015163	TM4SF1	ENSBTAT00000020168	GO:0001825(blastocyst formation);GO:0005887(integral component of plasma membrane);GO:0016020(membrane);GO:0016021(integral component of membrane)	NA	NA	NA	transmembrane 4 L six family member 1 [Source:VGNC Symbol;Acc:VGNC:35903]	protein_coding	70.871	72.5127	163.239	186.974	0.409419	-1.28835	3.31653e-34	1.49976e-32	down	yes
ENSBTAG00000016688	ENSBTAG00000016688	ENSBTAT00000022189	GO:0003824(catalytic activity);GO:0004459(L-lactate dehydrogenase activity);GO:0005737(cytoplasm);GO:0005975(carbohydrate metabolic process);GO:0016491(oxidoreductase activity);GO:0016616(oxidoreductase activity, acting on the CH-OH group of donors, NAD or NADP as acceptor);GO:0019752(carboxylic acid metabolic process);GO:0055114(oxidation-reduction process)	NA	NA	NA		protein_coding	114.288	112.79	408.465	317.676	0.312718	-1.67706	4.1001e-34	1.84514e-32	down	yes
ENSBTAG00000027879	MPC1	ENSBTAT00000040201	GO:0005739(mitochondrion);GO:0005743(mitochondrial inner membrane);GO:0006850(mitochondrial pyruvate transmembrane transport);GO:0016020(membrane);GO:0016021(integral component of membrane);GO:0031305(integral component of mitochondrial inner membrane);GO:0050833(pyruvate transmembrane transporter activity);GO:0061732(mitochondrial acetyl-CoA biosynthetic process from pyruvate);GO:1990830(cellula…	NA	K22138	NA	mitochondrial pyruvate carrier 1 [Source:VGNC Symbol;Acc:VGNC:31569]	protein_coding	43.8762	42.3016	143.409	140.84	0.303177	-1.72177	4.6081e-34	2.06378e-32	down	yes
ENSBTAG00000024381	MAN1A1	ENSBTAT00000061143	GO:0000139(Golgi membrane);GO:0003824(catalytic activity);GO:0004571(mannosyl-oligosaccharide 1,2-alpha-mannosidase activity);GO:0005509(calcium ion binding);GO:0005783(endoplasmic reticulum);GO:0005793(endoplasmic reticulum-Golgi intermediate compartment);GO:0005794(Golgi apparatus);GO:0005829(cytosol);GO:0006491(N-glycan processing);GO:0008152(metabolic process);GO:0016020(membrane);GO:0016021(…	00510(N-Glycan biosynthesis);04141(Protein processing in endoplasmic reticulum)	K01230	EC:3.2.1.113	mannosidase alpha class 1A member 1 [Source:VGNC Symbol;Acc:VGNC:31161]	protein_coding	33.225	32.48	108.055	86.3906	0.337909	-1.56529	9.85451e-34	4.36103e-32	down	yes
ENSBTAG00000043560	COX3	ENSBTAT00000060566	GO:0004129(cytochrome-c oxidase activity);GO:0005739(mitochondrion);GO:0006123(mitochondrial electron transport, cytochrome c to oxygen);GO:0008535(respiratory chain complex IV assembly);GO:0009055(electron transfer activity);GO:0009060(aerobic respiration);GO:0015002(heme-copper terminal oxidase activity);GO:0015453(oxidoreduction-driven active transmembrane transporter activity);GO:0016020(memb…	00190(Oxidative phosphorylation);04260(Cardiac muscle contraction);04714(Thermogenesis);04932(Non-alcoholic fatty liver disease (NAFLD));05010(Alzheimer disease);05012(Parkinson disease);05016(Huntington disease)	K02262	NA	cytochrome c oxidase subunit III [Source:NCBI gene;Acc:3283883]	protein_coding	2691.3	2684.77	6244.27	5654.58	0.451814	-1.1462	2.4588e-33	1.08042e-31	down	yes
ENSBTAG00000014140	ATP1B3	ENSBTAT00000018795	GO:0001671(ATPase activator activity);GO:0005391(sodium:potassium-exchanging ATPase activity);GO:0005737(cytoplasm);GO:0005886(plasma membrane);GO:0005890(sodium:potassium-exchanging ATPase complex);GO:0006811(ion transport);GO:0006813(potassium ion transport);GO:0006814(sodium ion transport);GO:0006883(cellular sodium ion homeostasis);GO:0010248(establishment or maintenance of transmembrane elec…	04022(cGMP-PKG signaling pathway);04024(cAMP signaling pathway);04260(Cardiac muscle contraction);04261(Adrenergic signaling in cardiomyocytes);04911(Insulin secretion);04918(Thyroid hormone synthesis);04919(Thyroid hormone signaling pathway);04925(Aldosterone synthesis and secretion);04960(Aldosterone-regulated sodium reabsorption);04961(Endocrine and other factor-regulated calcium reabsorption)…	K01540	NA	ATPase Na+/K+ transporting subunit beta 3 [Source:VGNC Symbol;Acc:VGNC:26287]	protein_coding	32.2254	33.6334	94.9006	84.6043	0.366891	-1.44658	4.42961e-33	1.91926e-31	down	yes
ENSBTAG00000015107	SLC16A1	ENSBTAT00000020102	GO:0005886(plasma membrane);GO:0005887(integral component of plasma membrane);GO:0008028(monocarboxylic acid transmembrane transporter activity);GO:0015129(lactate transmembrane transporter activity);GO:0015293(symporter activity);GO:0015718(monocarboxylic acid transport);GO:0016020(membrane);GO:0016021(integral component of membrane);GO:0035879(plasma membrane lactate transport);GO:0055085(trans…	NA	K08179	NA	solute carrier family 16 member 1 [Source:VGNC Symbol;Acc:VGNC:34683]	protein_coding	19.7352	20.9317	51.8614	48.8505	0.403794	-1.30831	6.75519e-33	2.8866e-31	down	yes
ENSBTAG00000020939	PLAC9	ENSBTAT00000027890	GO:0005576(extracellular region)	NA	NA	NA	placenta specific 9 [Source:VGNC Symbol;Acc:VGNC:32970]	protein_coding	15.8472	16.7282	48.3464	51.1928	0.327262	-1.61148	1.14596e-32	4.86341e-31	down	yes
ENSBTAG00000043582	ENSBTAG00000043582	ENSBTAT00000060544	NA	NA	NA	NA		Mt_tRNA	194.05	254.206	929.215	900.005	0.245053	-2.02883	1.59678e-32	6.74596e-31	down	yes
ENSBTAG00000021957	LTBP2	ENSBTAT00000029274;ENSBTAT00000077781;ENSBTAT00000076312	GO:0001527(microfibril);GO:0005509(calcium ion binding);GO:0050436(microfibril binding);GO:0071953(elastic fiber);GO:0097435(supramolecular fiber organization);GO:0097435(supramolecular fiber organization)	NA	K08023	NA	latent transforming growth factor beta binding protein 2 [Source:VGNC Symbol;Acc:VGNC:31072]	protein_coding	67.6661	74.3256	174.825	221.992	0.357827	-1.48267	2.74858e-32	1.15076e-30	down	yes
ENSBTAG00000006877	MMP16	ENSBTAT00000061368	GO:0001501(skeletal system development);GO:0001503(ossification);GO:0001958(endochondral ossification);GO:0004222(metalloendopeptidase activity);GO:0005615(extracellular space);GO:0005887(integral component of plasma membrane);GO:0006508(proteolysis);GO:0008233(peptidase activity);GO:0008237(metallopeptidase activity);GO:0008270(zinc ion binding);GO:0016020(membrane);GO:0016021(integral component…	04928(Parathyroid hormone synthesis, secretion and action);05206(MicroRNAs in cancer)	K07996	EC:3.4.24.-	matrix metallopeptidase 16 [Source:VGNC Symbol;Acc:VGNC:31521]	protein_coding	9.54424	8.90146	27.5755	35.5422	0.292243	-1.77476	2.96917e-32	1.23755e-30	down	yes
ENSBTAG00000047545	RTL5	ENSBTAT00000063674	NA	NA	NA	NA	retrotransposon Gag like 5 [Source:VGNC Symbol;Acc:VGNC:34200]	protein_coding	8.9099	9.3743	31.9532	45.8913	0.234881	-2.09	4.12819e-31	1.65759e-29	down	yes
ENSBTAG00000044073	CD248	ENSBTAT00000061487	GO:0005509(calcium ion binding);GO:0005737(cytoplasm);GO:0008284(positive regulation of cell population proliferation);GO:0009897(external side of plasma membrane);GO:0016020(membrane);GO:0016021(integral component of membrane);GO:0016477(cell migration);GO:0048535(lymph node development);GO:0050840(extracellular matrix binding);GO:0060033(anatomical structure regression);GO:1990430(extracellular…	NA	K06706	NA	CD248 molecule [Source:VGNC Symbol;Acc:VGNC:27017]	protein_coding	8.13076	10.6322	33.4241	33.2427	0.281443	-1.82908	9.85412e-31	3.91454e-29	down	yes
ENSBTAG00000000941	PLEKHB2	ENSBTAT00000001246;ENSBTAT00000077157;ENSBTAT00000074473	GO:0016021(integral component of membrane);GO:0045595(regulation of cell differentiation);GO:0045595(regulation of cell differentiation)	NA	NA	NA	pleckstrin homology domain containing B2 [Source:VGNC Symbol;Acc:VGNC:33010]	protein_coding	15.2822	14.4403	34.7593	34.1311	0.431446	-1.21275	8.10872e-30	3.11492e-28	down	yes
ENSBTAG00000013235	TINAGL1	ENSBTAT00000038022;ENSBTAT00000083900;ENSBTAT00000086097	GO:0005044(scavenger receptor activity);GO:0005615(extracellular space);GO:0005737(cytoplasm);GO:0006508(proteolysis);GO:0006898(receptor-mediated endocytosis);GO:0006955(immune response);GO:0007155(cell adhesion);GO:0008234(cysteine-type peptidase activity);GO:0030247(polysaccharide binding);GO:0043236(laminin binding);GO:0043236(laminin binding)	NA	NA	NA	tubulointerstitial nephritis antigen like 1 [Source:VGNC Symbol;Acc:VGNC:35875]	protein_coding	4.54987	4.31724	26.931	17.7107	0.198629	-2.33185	1.96755e-29	7.43558e-28	down	yes
ENSBTAG00000054330	TUBB2B	ENSBTAT00000005346;ENSBTAT00000008372	GO:0000166(nucleotide binding);GO:0000226(microtubule cytoskeleton organization);GO:0000278(mitotic cell cycle);GO:0001764(neuron migration);GO:0003924(GTPase activity);GO:0005200(structural constituent of cytoskeleton);GO:0005525(GTP binding);GO:0005737(cytoplasm);GO:0005856(cytoskeleton);GO:0005874(microtubule);GO:0007010(cytoskeleton organization);GO:0007017(microtubule-based process);GO:00073…	04145(Phagosome);04540(Gap junction);04540(Gap junction)	K07375	NA	tubulin, beta 2B class IIb [Source:NCBI gene;Acc:281555]	protein_coding	25.5169	26.1378	76.2418	65.2251	0.365136	-1.45349	3.07909e-29	1.15426e-27	down	yes
ENSBTAG00000046273	FAM57A	ENSBTAT00000063495	GO:0005886(plasma membrane);GO:0016020(membrane);GO:0016021(integral component of membrane)	NA	NA	NA	family with sequence similarity 57 member A [Source:VGNC Symbol;Acc:VGNC:28822]	protein_coding	16.6268	17.4344	52.6118	44.684	0.350079	-1.51425	3.55636e-29	1.33049e-27	down	yes
ENSBTAG00000013750	B3GALNT2	ENSBTAT00000049158;ENSBTAT00000079555;ENSBTAT00000085084	GO:0000139(Golgi membrane);GO:0005783(endoplasmic reticulum);GO:0005794(Golgi apparatus);GO:0006486(protein glycosylation);GO:0006493(protein O-linked glycosylation);GO:0008375(acetylglucosaminyltransferase activity);GO:0008376(acetylgalactosaminyltransferase activity);GO:0008378(galactosyltransferase activity);GO:0016020(membrane);GO:0016021(integral component of membrane);GO:0016740(transferase…	00515(Mannose type O-glycan biosynthesis);00515(Mannose type O-glycan biosynthesis)	K09654	EC:2.4.1.313	beta-1,3-N-acetylgalactosaminyltransferase 2 [Source:VGNC Symbol;Acc:VGNC:26371]	protein_coding	17.9626	17.4534	41.3958	39.7611	0.436389	-1.19631	4.15887e-29	1.54968e-27	down	yes
ENSBTAG00000047229	CRIP1	ENSBTAT00000063903;ENSBTAT00000077179;ENSBTAT00000075410	GO:0003680(AT DNA binding);GO:0005737(cytoplasm);GO:0008270(zinc ion binding);GO:0008301(DNA binding, bending);GO:0008630(intrinsic apoptotic signaling pathway in response to DNA damage);GO:0010043(response to zinc ion);GO:0042277(peptide binding);GO:0046872(metal ion binding);GO:0071236(cellular response to antibiotic);GO:0071493(cellular response to UV-B);GO:0071493(cellular response to UV-B)	NA	NA	NA	cysteine rich protein 1 [Source:NCBI gene;Acc:574093]	protein_coding	54.8441	64.8734	170.316	156.746	0.36604	-1.44993	5.08813e-29	1.88463e-27	down	yes
ENSBTAG00000016093	PLP2	ENSBTAT00000021425;ENSBTAT00000069882	GO:0016020(membrane);GO:0016021(integral component of membrane);GO:0016021(integral component of membrane)	NA	NA	NA	proteolipid protein 2 [Source:VGNC Symbol;Acc:VGNC:56949]	protein_coding	55.589	49.4278	149.035	129.925	0.376459	-1.40943	5.28354e-29	1.95313e-27	down	yes
ENSBTAG00000014521	UGDH	ENSBTAT00000019302	GO:0001702(gastrulation with mouth forming second);GO:0003824(catalytic activity);GO:0003979(UDP-glucose 6-dehydrogenase activity);GO:0005634(nucleus);GO:0005654(nucleoplasm);GO:0005829(cytosol);GO:0005975(carbohydrate metabolic process);GO:0006024(glycosaminoglycan biosynthetic process);GO:0006065(UDP-glucuronate biosynthetic process);GO:0008152(metabolic process);GO:0015012(heparan sulfate prot…	00040(Pentose and glucuronate interconversions);00053(Ascorbate and aldarate metabolism);00520(Amino sugar and nucleotide sugar metabolism)	K00012	EC:1.1.1.22	UDP-glucose 6-dehydrogenase [Source:VGNC Symbol;Acc:VGNC:36648]	protein_coding	22.1385	19.2424	52.5482	63.509	0.356556	-1.4878	5.87842e-29	2.16873e-27	down	yes
ENSBTAG00000016836	PDK1	ENSBTAT00000084040;ENSBTAT00000038518	GO:0004672(protein kinase activity);GO:0004740(pyruvate dehydrogenase (acetyl-transferring) kinase activity);GO:0005634(nucleus);GO:0005730(nucleolus);GO:0005739(mitochondrion);GO:0005967(mitochondrial pyruvate dehydrogenase complex);GO:0006468(protein phosphorylation);GO:0008283(cell population proliferation);GO:0008631(intrinsic apoptotic signaling pathway in response to oxidative stress);GO:00…	04066(HIF-1 signaling pathway);04360(Axon guidance);05230(Central carbon metabolism in cancer);05230(Central carbon metabolism in cancer)	K12077	EC:2.7.11.2	pyruvate dehydrogenase kinase 1 [Source:VGNC Symbol;Acc:VGNC:32703]	protein_coding	9.78093	10.2914	24.4154	24.1826	0.413029	-1.27568	6.12086e-29	2.25371e-27	down	yes
ENSBTAG00000006969	TUBB	ENSBTAT00000009158	GO:0000166(nucleotide binding);GO:0000226(microtubule cytoskeleton organization);GO:0000278(mitotic cell cycle);GO:0003924(GTPase activity);GO:0005200(structural constituent of cytoskeleton);GO:0005525(GTP binding);GO:0005634(nucleus);GO:0005641(nuclear envelope lumen);GO:0005737(cytoplasm);GO:0005856(cytoskeleton);GO:0005874(microtubule);GO:0007017(microtubule-based process);GO:0009987(cellular …	04145(Phagosome);04540(Gap junction)	K07375	NA	tubulin beta class I [Source:NCBI gene;Acc:615087]	protein_coding	226.856	226.738	552.129	482.568	0.438384	-1.18973	6.80873e-29	2.48732e-27	down	yes
ENSBTAG00000012995	MCUB	ENSBTAT00000017276;ENSBTAT00000082042	GO:0005739(mitochondrion);GO:0006851(mitochondrial calcium ion transmembrane transport);GO:0016020(membrane);GO:0016021(integral component of membrane);GO:0019855(calcium channel inhibitor activity);GO:0031224(intrinsic component of membrane);GO:0031305(integral component of mitochondrial inner membrane);GO:0034704(calcium channel complex);GO:0036444(calcium import into the mitochondrion);GO:0051…	NA	K22829	NA	mitochondrial calcium uniporter dominant negative beta subunit [Source:VGNC Symbol;Acc:VGNC:31326]	protein_coding	6.5034	5.75629	22.2116	20.8857	0.284465	-1.81368	6.86384e-29	2.50255e-27	down	yes
ENSBTAG00000015527	MYO1D	ENSBTAT00000020634;ENSBTAT00000077630	GO:0000166(nucleotide binding);GO:0003774(motor activity);GO:0003779(actin binding);GO:0005515(protein binding);GO:0005524(ATP binding);GO:0005903(brush border);GO:0010923(negative regulation of phosphatase activity);GO:0016459(myosin complex);GO:0019904(protein domain specific binding);GO:0030424(axon);GO:0043005(neuron projection);GO:0043025(neuronal cell body);GO:0043209(myelin sheath);GO:0051…	NA	K10356	NA	myosin ID [Source:VGNC Symbol;Acc:VGNC:31819]	protein_coding	32.1507	32.3482	71.2229	66.3178	0.468944	-1.09251	8.90242e-29	3.2206e-27	down	yes
ENSBTAG00000016057	CSRP1	ENSBTAT00000021369	GO:0005634(nucleus);GO:0046872(metal ion binding)	NA	K09377	NA	cysteine and glycine rich protein 1 [Source:VGNC Symbol;Acc:VGNC:27773]	protein_coding	65.884	63.6243	169.211	146.897	0.409697	-1.28737	2.44051e-28	8.77784e-27	down	yes
ENSBTAG00000008683	LDHA	ENSBTAT00000056276;ENSBTAT00000011447	GO:0003824(catalytic activity);GO:0004459(L-lactate dehydrogenase activity);GO:0005737(cytoplasm);GO:0005975(carbohydrate metabolic process);GO:0016491(oxidoreductase activity);GO:0016616(oxidoreductase activity, acting on the CH-OH group of donors, NAD or NADP as acceptor);GO:0019752(carboxylic acid metabolic process);GO:0055114(oxidation-reduction process);GO:0055114(oxidation-reduction process)	00010(Glycolysis / Gluconeogenesis);00270(Cysteine and methionine metabolism);00620(Pyruvate metabolism);00640(Propanoate metabolism);04922(Glucagon signaling pathway);04922(Glucagon signaling pathway)	K00016	EC:1.1.1.27	lactate dehydrogenase A [Source:NCBI gene;Acc:281274]	protein_coding	299.137	292.903	991.682	744.357	0.341029	-1.55203	3.08256e-28	1.10022e-26	down	yes
ENSBTAG00000012927	ALDOA	ENSBTAT00000067155;ENSBTAT00000017177;ENSBTAT00000083687	GO:0003824(catalytic activity);GO:0004332(fructose-bisphosphate aldolase activity);GO:0006096(glycolytic process);GO:0016829(lyase activity);GO:0016829(lyase activity)	00010(Glycolysis / Gluconeogenesis);00030(Pentose phosphate pathway);00051(Fructose and mannose metabolism);00051(Fructose and mannose metabolism)	K01623	EC:4.1.2.13	aldolase, fructose-bisphosphate A [Source:VGNC Symbol;Acc:VGNC:25821]	protein_coding	288.892	287.149	726.89	620.211	0.427615	-1.22562	3.14462e-28	1.12022e-26	down	yes
ENSBTAG00000008109	TMEM97	ENSBTAT00000010666	GO:0005634(nucleus);GO:0005764(lysosome);GO:0005783(endoplasmic reticulum);GO:0005791(rough endoplasmic reticulum);GO:0005829(cytosol);GO:0005886(plasma membrane);GO:0016020(membrane);GO:0016021(integral component of membrane);GO:0030867(rough endoplasmic reticulum membrane);GO:0031965(nuclear membrane);GO:0042632(cholesterol homeostasis)	NA	NA	NA	transmembrane protein 97 [Source:VGNC Symbol;Acc:VGNC:36129]	protein_coding	11.3069	10.3597	32.6841	31.0925	0.339725	-1.55756	4.6558e-28	1.65223e-26	down	yes
ENSBTAG00000048591	THBD	ENSBTAT00000068391	GO:0004888(transmembrane signaling receptor activity);GO:0005509(calcium ion binding);GO:0005887(integral component of plasma membrane);GO:0007565(female pregnancy);GO:0009986(cell surface);GO:0016021(integral component of membrane);GO:0030195(negative regulation of blood coagulation)	NA	NA	NA	thrombomodulin [Source:HGNC Symbol;Acc:HGNC:11784]	protein_coding	8.80281	7.79563	25.0998	23.5728	0.341022	-1.55206	7.32208e-28	2.58367e-26	down	yes
ENSBTAG00000037775	ENSBTAG00000037775	ENSBTAT00000071786;ENSBTAT00000001950	GO:0000166(nucleotide binding);GO:0000226(microtubule cytoskeleton organization);GO:0000278(mitotic cell cycle);GO:0003924(GTPase activity);GO:0005200(structural constituent of cytoskeleton);GO:0005525(GTP binding);GO:0005737(cytoplasm);GO:0005856(cytoskeleton);GO:0005874(microtubule);GO:0007017(microtubule-based process);GO:0007017(microtubule-based process)	04145(Phagosome);04210(Apoptosis);04530(Tight junction);04540(Gap junction);04540(Gap junction)	K07374	NA	tubulin alpha-1C chain-like [Source:NCBI gene;Acc:100141266]	protein_coding	21.2503	24.6121	69.0141	60.4338	0.354293	-1.49699	4.57991e-27	1.56279e-25	down	yes
ENSBTAG00000013607	WDR1	ENSBTAT00000018092	GO:0002446(neutrophil mediated immunity);GO:0005515(protein binding);GO:0005886(plasma membrane);GO:0005911(cell-cell junction);GO:0008360(regulation of cell shape);GO:0030036(actin cytoskeleton organization);GO:0030042(actin filament depolymerization);GO:0030043(actin filament fragmentation);GO:0030054(cell junction);GO:0030220(platelet formation);GO:0030834(regulation of actin filament depolyme…	NA	NA	NA	WD repeat domain 1 [Source:VGNC Symbol;Acc:VGNC:36880]	protein_coding	86.3831	93.4409	219.378	193.563	0.435472	-1.19935	5.28934e-27	1.80157e-25	down	yes
ENSBTAG00000000894	PGK1	ENSBTAT00000001187;ENSBTAT00000084585;ENSBTAT00000039206	GO:0000166(nucleotide binding);GO:0004618(phosphoglycerate kinase activity);GO:0005524(ATP binding);GO:0005615(extracellular space);GO:0005737(cytoplasm);GO:0005829(cytosol);GO:0006094(gluconeogenesis);GO:0006096(glycolytic process);GO:0016301(kinase activity);GO:0016310(phosphorylation);GO:0016525(negative regulation of angiogenesis);GO:0016740(transferase activity);GO:0030855(epithelial cell di…	00010(Glycolysis / Gluconeogenesis);00010(Glycolysis / Gluconeogenesis)	K00927	EC:2.7.2.3	phosphoglycerate kinase 1 [Source:VGNC Symbol;Acc:VGNC:32789]	protein_coding	196.372	192.275	653.865	485.892	0.340992	-1.55219	5.79833e-27	1.96773e-25	down	yes
ENSBTAG00000001656	TMEM254	ENSBTAT00000002166	GO:0016020(membrane);GO:0016021(integral component of membrane)	NA	NA	NA	transmembrane protein 254 [Source:VGNC Symbol;Acc:VGNC:36063]	protein_coding	15.7411	16.2534	39.4871	46.5057	0.37206	-1.42639	1.2218e-26	4.13127e-25	down	yes
ENSBTAG00000016297	CCNYL1	ENSBTAT00000038209	GO:0000079(regulation of cyclin-dependent protein serine/threonine kinase activity);GO:0001932(regulation of protein phosphorylation);GO:0005886(plasma membrane);GO:0007283(spermatogenesis);GO:0016020(membrane);GO:0016538(cyclin-dependent protein serine/threonine kinase regulator activity);GO:0019901(protein kinase binding);GO:0030317(flagellated sperm motility);GO:0045737(positive regulation of …	NA	NA	NA	cyclin Y like 1 [Source:VGNC Symbol;Acc:VGNC:55332]	protein_coding	29.36	26.3764	103.853	78.6708	0.305364	-1.7114	1.3366e-26	4.51125e-25	down	yes
ENSBTAG00000016680	PPID	ENSBTAT00000022180	GO:0000122(negative regulation of transcription by RNA polymerase II);GO:0000413(protein peptidyl-prolyl isomerization);GO:0003755(peptidyl-prolyl cis-trans isomerase activity);GO:0005515(protein binding);GO:0005634(nucleus);GO:0005654(nucleoplasm);GO:0005730(nucleolus);GO:0005737(cytoplasm);GO:0005829(cytosol);GO:0006457(protein folding);GO:0006915(apoptotic process);GO:0008134(transcription fac…	04217(Necroptosis);04218(Cellular senescence)	K05864	EC:5.2.1.8	peptidylprolyl isomerase D [Source:VGNC Symbol;Acc:VGNC:33197]	protein_coding	17.3113	19.1666	48.1364	47.7952	0.380249	-1.39498	1.34451e-26	4.52975e-25	down	yes
ENSBTAG00000008271	MEDAG	ENSBTAT00000010884	GO:0005737(cytoplasm);GO:0045600(positive regulation of fat cell differentiation)	NA	NA	NA	mesenteric estrogen dependent adipogenesis [Source:VGNC Symbol;Acc:VGNC:31371]	protein_coding	17.4193	16.1725	39.6498	40.6353	0.418407	-1.25702	2.83923e-26	9.46457e-25	down	yes
ENSBTAG00000006086	MMP28	ENSBTAT00000007997;ENSBTAT00000085696	GO:0004222(metalloendopeptidase activity);GO:0005615(extracellular space);GO:0005737(cytoplasm);GO:0006508(proteolysis);GO:0008233(peptidase activity);GO:0008237(metallopeptidase activity);GO:0008270(zinc ion binding);GO:0010760(negative regulation of macrophage chemotaxis);GO:0016787(hydrolase activity);GO:0030198(extracellular matrix organization);GO:0030574(collagen catabolic process);GO:00310…	NA	K08006	EC:3.4.24.-	matrix metallopeptidase 28 [Source:VGNC Symbol;Acc:VGNC:31528]	protein_coding	8.0937	9.32894	23.4463	25.7833	0.353906	-1.49856	5.82444e-26	1.91385e-24	down	yes
ENSBTAG00000002333	HOPX	ENSBTAT00000003013	GO:0000122(negative regulation of transcription by RNA polymerase II);GO:0001829(trophectodermal cell differentiation);GO:0003677(DNA binding);GO:0005634(nucleus);GO:0005737(cytoplasm);GO:0007275(multicellular organism development);GO:0007507(heart development);GO:0008016(regulation of heart contraction);GO:0016575(histone deacetylation);GO:0030154(cell differentiation);GO:0043393(regulation of p…	NA	NA	NA	HOP homeobox [Source:VGNC Symbol;Acc:VGNC:29907]	protein_coding	6.1676	5.36749	22.6653	27.6163	0.22941	-2.124	9.98345e-26	3.24045e-24	down	yes
ENSBTAG00000045822	C15H11orf96	ENSBTAT00000064839	NA	NA	NA	NA	chromosome 15 C11orf96 homolog [Source:NCBI gene;Acc:100270684]	protein_coding	16.0623	16.372	40.5399	43.8151	0.384497	-1.37896	2.2021e-25	7.0859e-24	down	yes
ENSBTAG00000016899	ELOVL1	ENSBTAT00000086981;ENSBTAT00000012940;ENSBTAT00000071263;ENSBTAT00000022477;ENSBTAT00000070113;ENSBTAT00000077789;ENSBTAT00000071105	GO:0000978(RNA polymerase II proximal promoter sequence-specific DNA binding);GO:0003712(transcription coregulator activity);GO:0005634(nucleus);GO:0005783(endoplasmic reticulum);GO:0005789(endoplasmic reticulum membrane);GO:0006357(regulation of transcription by RNA polymerase II);GO:0006629(lipid metabolic process);GO:0006631(fatty acid metabolic process);GO:0006633(fatty acid biosynthetic proc…	00062(Fatty acid elongation);01040(Biosynthesis of unsaturated fatty acids);01040(Biosynthesis of unsaturated fatty acids)	K10247	EC:2.3.1.199	ELOVL fatty acid elongase 1 [Source:NCBI gene;Acc:540348]	protein_coding	16.8589	17.1625	37.4643	37.0268	0.456719	-1.13062	3.41655e-25	1.08996e-23	down	yes
ENSBTAG00000012671	TNIP1	ENSBTAT00000016836;ENSBTAT00000042864	GO:0002755(MyD88-dependent toll-like receptor signaling pathway);GO:0005654(nucleoplasm);GO:0005829(cytosol);GO:0007159(leukocyte cell-cell adhesion);GO:0009101(glycoprotein biosynthetic process);GO:0042802(identical protein binding);GO:0043124(negative regulation of I-kappaB kinase/NF-kappaB signaling);GO:0050727(regulation of inflammatory response);GO:0051019(mitogen-activated protein kinase bi…	NA	NA	NA	TNFAIP3 interacting protein 1 [Source:VGNC Symbol;Acc:VGNC:36180]	protein_coding	12.7701	12.6178	31.3419	29.4143	0.417865	-1.25889	7.03491e-25	2.22148e-23	down	yes
ENSBTAG00000006227	IDH3A	ENSBTAT00000008177;ENSBTAT00000081289	GO:0000287(magnesium ion binding);GO:0004449(isocitrate dehydrogenase (NAD+) activity);GO:0005739(mitochondrion);GO:0006099(tricarboxylic acid cycle);GO:0016616(oxidoreductase activity, acting on the CH-OH group of donors, NAD or NADP as acceptor);GO:0051287(NAD binding);GO:0055114(oxidation-reduction process);GO:0055114(oxidation-reduction process)	00020(Citrate cycle (TCA cycle));00020(Citrate cycle (TCA cycle))	K00030	EC:1.1.1.41	isocitrate dehydrogenase 3 (NAD(+)) alpha [Source:VGNC Symbol;Acc:VGNC:53942]	protein_coding	67.9292	68.8441	151.393	138.077	0.472496	-1.08163	9.13863e-25	2.86636e-23	down	yes
ENSBTAG00000054406	C18H19orf33	ENSBTAT00000085267;ENSBTAT00000075856	GO:0005634(nucleus);GO:0005634(nucleus)	NA	NA	NA	chromosome 18 C19orf33 homolog [Source:NCBI gene;Acc:787634]	protein_coding	6.16957	5.30251	24.1392	19.8094	0.261034	-1.93769	1.56133e-24	4.83209e-23	down	yes
ENSBTAG00000012482	CDCP1	ENSBTAT00000065511;ENSBTAT00000016560	GO:0005515(protein binding);GO:0016020(membrane);GO:0016021(integral component of membrane);GO:0016021(integral component of membrane)	NA	K06732	NA	CUB domain containing protein 1 [Source:VGNC Symbol;Acc:VGNC:27089]	protein_coding	11.3435	11.7502	28.2859	26.8423	0.41891	-1.25529	2.01836e-24	6.20529e-23	down	yes
ENSBTAG00000009846	MTHFD1L	ENSBTAT00000052076	GO:0000166(nucleotide binding);GO:0001843(neural tube closure);GO:0004329(formate-tetrahydrofolate ligase activity);GO:0004488(methylenetetrahydrofolate dehydrogenase (NADP+) activity);GO:0005524(ATP binding);GO:0005737(cytoplasm);GO:0005739(mitochondrion);GO:0006730(one-carbon metabolic process);GO:0009113(purine nucleobase biosynthetic process);GO:0009257(10-formyltetrahydrofolate biosynthetic …	00670(One carbon pool by folate)	K13402	EC:6.3.4.3	methylenetetrahydrofolate dehydrogenase (NADP+ dependent) 1 like [Source:VGNC Symbol;Acc:VGNC:53798]	protein_coding	16.9012	14.6033	42.5517	37.6673	0.392732	-1.34838	3.46103e-24	1.0434e-22	down	yes
ENSBTAG00000001740	HAPLN3	ENSBTAT00000002282	GO:0001501(skeletal system development);GO:0005540(hyaluronic acid binding);GO:0007155(cell adhesion);GO:0007417(central nervous system development);GO:0031012(extracellular matrix)	NA	K06852	NA	hyaluronan and proteoglycan link protein 3 [Source:VGNC Symbol;Acc:VGNC:29751]	protein_coding	9.33508	10.1385	25.8662	27.1612	0.367236	-1.44522	4.63387e-24	1.38577e-22	down	yes
ENSBTAG00000001992	CYP51A1	ENSBTAT00000002582	GO:0004497(monooxygenase activity);GO:0005506(iron ion binding);GO:0005783(endoplasmic reticulum);GO:0005789(endoplasmic reticulum membrane);GO:0005886(plasma membrane);GO:0006629(lipid metabolic process);GO:0006694(steroid biosynthetic process);GO:0006695(cholesterol biosynthetic process);GO:0008202(steroid metabolic process);GO:0008203(cholesterol metabolic process);GO:0008398(sterol 14-demethy…	00100(Steroid biosynthesis)	K05917	EC:1.14.14.154	cytochrome P450, family 51, subfamily A, polypeptide 1 [Source:NCBI gene;Acc:505060]	protein_coding	8.28909	7.93793	21.1046	20.2498	0.392389	-1.34964	7.19101e-24	2.12323e-22	down	yes
ENSBTAG00000013113	VDAC1	ENSBTAT00000017430;ENSBTAT00000053816;ENSBTAT00000086652;ENSBTAT00000075754	GO:0000166(nucleotide binding);GO:0001662(behavioral fear response);GO:0005739(mitochondrion);GO:0005741(mitochondrial outer membrane);GO:0005757(mitochondrial permeability transition pore complex);GO:0005886(plasma membrane);GO:0006811(ion transport);GO:0006820(anion transport);GO:0006915(apoptotic process);GO:0007268(chemical synaptic transmission);GO:0007270(neuron-neuron synaptic transmission…	04020(Calcium signaling pathway);04022(cGMP-PKG signaling pathway);04217(Necroptosis);04218(Cellular senescence);04621(NOD-like receptor signaling pathway);04979(Cholesterol metabolism);05012(Parkinson disease);05016(Huntington disease);05164(Influenza A);05166(Human T-cell leukemia virus 1 infection);05166(Human T-cell leukemia virus 1 infection)	K05862	NA	voltage dependent anion channel 1 [Source:VGNC Symbol;Acc:VGNC:36782]	protein_coding	55.5751	56.2275	117.358	109.36	0.493135	-1.01995	7.96279e-24	2.34368e-22	down	yes
ENSBTAG00000005015	SFXN3	ENSBTAT00000006601;ENSBTAT00000074837;ENSBTAT00000070811	GO:0005739(mitochondrion);GO:0006730(one-carbon metabolic process);GO:0006811(ion transport);GO:0006865(amino acid transport);GO:0015075(ion transmembrane transporter activity);GO:0016020(membrane);GO:0016021(integral component of membrane);GO:0022889(serine transmembrane transporter activity);GO:0031966(mitochondrial membrane);GO:0055085(transmembrane transport);GO:0140300(serine import into mit…	NA	NA	NA	sideroflexin 3 [Source:VGNC Symbol;Acc:VGNC:34532]	protein_coding	22.7263	23.2817	47.3622	52.9355	0.458714	-1.12433	1.66013e-23	4.81773e-22	down	yes
ENSBTAG00000000305	LMO4	ENSBTAT00000000389;ENSBTAT00000071074	GO:0001158(enhancer sequence-specific DNA binding);GO:0001843(neural tube closure);GO:0003281(ventricular septum development);GO:0005667(transcription factor complex);GO:0006366(transcription by RNA polymerase II);GO:0008134(transcription factor binding);GO:0021514(ventral spinal cord interneuron differentiation);GO:0021522(spinal cord motor neuron differentiation);GO:0021527(spinal cord associat…	NA	NA	NA	LIM domain only 4 [Source:VGNC Symbol;Acc:VGNC:30936]	protein_coding	43.138	43.1481	91.6701	112.975	0.421638	-1.24592	2.59374e-23	7.4805e-22	down	yes
ENSBTAG00000007898	CYBRD1	ENSBTAT00000010387	GO:0000293(ferric-chelate reductase activity);GO:0005765(lysosomal membrane);GO:0010039(response to iron ion);GO:0016020(membrane);GO:0016021(integral component of membrane);GO:0016491(oxidoreductase activity);GO:0031526(brush border membrane);GO:0055114(oxidation-reduction process)	04978(Mineral absorption)	K08370	EC:7.2.1.3	cytochrome b reductase 1 [Source:VGNC Symbol;Acc:VGNC:49050]	protein_coding	15.2424	14.6311	34.1517	40.6959	0.399124	-1.32509	2.74366e-23	7.88573e-22	down	yes
ENSBTAG00000009048	EFHD2	ENSBTAT00000044780	GO:0005509(calcium ion binding);GO:0016020(membrane);GO:0045121(membrane raft);GO:0046872(metal ion binding)	NA	NA	NA	EF-hand domain family member D2 [Source:VGNC Symbol;Acc:VGNC:28353]	protein_coding	21.5524	24.021	57.4792	51.8768	0.416744	-1.26277	4.21402e-23	1.19318e-21	down	yes
ENSBTAG00000004915	PFN1	ENSBTAT00000006465	GO:0003779(actin binding);GO:0005737(cytoplasm);GO:0005856(cytoskeleton);GO:0030036(actin cytoskeleton organization);GO:0030833(regulation of actin filament polymerization);GO:0032233(positive regulation of actin filament bundle assembly)	04015(Rap1 signaling pathway);04810(Regulation of actin cytoskeleton);05132(Salmonella infection)	K05759	NA	profilin 1 [Source:NCBI gene;Acc:513895]	protein_coding	510.348	531.32	1129.68	1008.88	0.48709	-1.03774	6.26491e-23	1.75812e-21	down	yes
ENSBTAG00000012594	MRPS6	ENSBTAT00000016717;ENSBTAT00000081747	GO:0003735(structural constituent of ribosome);GO:0005739(mitochondrion);GO:0005743(mitochondrial inner membrane);GO:0005763(mitochondrial small ribosomal subunit);GO:0005840(ribosome);GO:0006412(translation);GO:0019843(rRNA binding);GO:0032543(mitochondrial translation);GO:0070181(small ribosomal subunit rRNA binding);GO:0070181(small ribosomal subunit rRNA binding)	03010(Ribosome);03010(Ribosome)	K02990	NA	mitochondrial ribosomal protein S6 [Source:VGNC Symbol;Acc:VGNC:31676]	protein_coding	34.4323	27.1271	86.0521	80.8099	0.368924	-1.4386	6.82907e-23	1.91327e-21	down	yes
ENSBTAG00000020046	CLMP	ENSBTAT00000026710;ENSBTAT00000072699	GO:0005881(cytoplasmic microtubule);GO:0005923(bicellular tight junction);GO:0016020(membrane);GO:0016021(integral component of membrane);GO:0048565(digestive tract development);GO:0048565(digestive tract development)	NA	K06789	NA	CXADR like membrane protein [Source:VGNC Symbol;Acc:VGNC:50091]	protein_coding	27.5589	28.0857	57.953	66.5375	0.446979	-1.16172	8.67417e-23	2.42291e-21	down	yes
ENSBTAG00000001601	PKM	ENSBTAT00000047412	GO:0000287(magnesium ion binding);GO:0003824(catalytic activity);GO:0004743(pyruvate kinase activity);GO:0005634(nucleus);GO:0005737(cytoplasm);GO:0005829(cytosol);GO:0005929(cilium);GO:0006096(glycolytic process);GO:0012501(programmed cell death);GO:0016301(kinase activity);GO:0016310(phosphorylation);GO:0016740(transferase activity);GO:0030955(potassium ion binding);GO:0032869(cellular response…	00010(Glycolysis / Gluconeogenesis);00230(Purine metabolism);00620(Pyruvate metabolism);04922(Glucagon signaling pathway);04930(Type II diabetes mellitus);05165(Human papillomavirus infection);05203(Viral carcinogenesis);05230(Central carbon metabolism in cancer)	K00873	EC:2.7.1.40	pyruvate kinase M1/2 [Source:VGNC Symbol;Acc:VGNC:55132]	protein_coding	598.084	603.532	1445.76	1207.1	0.452952	-1.14257	1.12428e-22	3.11704e-21	down	yes
ENSBTAG00000014059	ATP2B4	ENSBTAT00000071315;ENSBTAT00000079645;ENSBTAT00000018688	GO:0000166(nucleotide binding);GO:0005388(calcium-transporting ATPase activity);GO:0005516(calmodulin binding);GO:0005524(ATP binding);GO:0005886(plasma membrane);GO:0005887(integral component of plasma membrane);GO:0005929(cilium);GO:0006357(regulation of transcription by RNA polymerase II);GO:0006811(ion transport);GO:0006816(calcium ion transport);GO:0006874(cellular calcium ion homeostasis);G…	04020(Calcium signaling pathway);04022(cGMP-PKG signaling pathway);04024(cAMP signaling pathway);04261(Adrenergic signaling in cardiomyocytes);04925(Aldosterone synthesis and secretion);04970(Salivary secretion);04972(Pancreatic secretion);04972(Pancreatic secretion)	K05850	EC:7.2.2.10	ATPase plasma membrane Ca2+ transporting 4 [Source:NCBI gene;Acc:282146]	protein_coding	11.6471	13.1422	27.755	33.5291	0.404498	-1.30579	3.48924e-22	9.50409e-21	down	yes
ENSBTAG00000052140	AIF1L	ENSBTAT00000076033;ENSBTAT00000085638	GO:0005509(calcium ion binding);GO:0051015(actin filament binding);GO:0051015(actin filament binding)	NA	K18617	NA	allograft inflammatory factor 1 like [Source:NCBI gene;Acc:617493]	protein_coding	46.0993	47.2328	145.13	107.749	0.369079	-1.438	4.5598e-22	1.23506e-20	down	yes
ENSBTAG00000022461	SEPT10	ENSBTAT00000081710;ENSBTAT00000056779	GO:0000166(nucleotide binding);GO:0003924(GTPase activity);GO:0005525(GTP binding);GO:0005737(cytoplasm);GO:0005856(cytoskeleton);GO:0005940(septin ring);GO:0007049(cell cycle);GO:0015630(microtubule cytoskeleton);GO:0031105(septin complex);GO:0032947(protein-containing complex scaffold activity);GO:0051301(cell division);GO:0061640(cytoskeleton-dependent cytokinesis);GO:0061640(cytoskeleton-depe…	NA	K16940	NA	septin 10 [Source:VGNC Symbol;Acc:VGNC:34450]	protein_coding	13.5806	13.5035	29.5224	31.8067	0.441618	-1.17913	5.33896e-22	1.44369e-20	down	yes
ENSBTAG00000007865	GNPDA1	ENSBTAT00000010347;ENSBTAT00000084948	GO:0004342(glucosamine-6-phosphate deaminase activity);GO:0005737(cytoplasm);GO:0005975(carbohydrate metabolic process);GO:0006043(glucosamine catabolic process);GO:0006044(N-acetylglucosamine metabolic process);GO:0006046(N-acetylglucosamine catabolic process);GO:0006048(UDP-N-acetylglucosamine biosynthetic process);GO:0006091(generation of precursor metabolites and energy);GO:0016787(hydrolase …	00520(Amino sugar and nucleotide sugar metabolism);00520(Amino sugar and nucleotide sugar metabolism)	K02564	EC:3.5.99.6	glucosamine-6-phosphate deaminase 1 [Source:VGNC Symbol;Acc:VGNC:29476]	protein_coding	12.3212	10.7711	28.0795	29.4265	0.401564	-1.3163	6.08113e-22	1.63962e-20	down	yes
ENSBTAG00000021367	ANP32B	ENSBTAT00000078479;ENSBTAT00000028486	GO:0001944(vasculature development);GO:0005515(protein binding);GO:0005634(nucleus);GO:0005730(nucleolus);GO:0005737(cytoplasm);GO:0005783(endoplasmic reticulum);GO:0006334(nucleosome assembly);GO:0006913(nucleocytoplasmic transport);GO:0006919(activation of cysteine-type endopeptidase activity involved in apoptotic process);GO:0021591(ventricular system development);GO:0042393(histone binding);G…	NA	K18647	NA	acidic nuclear phosphoprotein 32 family member B [Source:VGNC Symbol;Acc:VGNC:25958]	protein_coding	61.3421	63.8437	132.572	125.286	0.485485	-1.0425	6.09289e-22	1.64041e-20	down	yes
ENSBTAG00000013419	HTATIP2	ENSBTAT00000017856	GO:0005635(nuclear envelope);GO:0005737(cytoplasm);GO:0005829(cytosol);GO:0045765(regulation of angiogenesis);GO:0051170(import into nucleus)	NA	K17290	EC:1.1.1.-	HIV-1 Tat interactive protein 2 [Source:VGNC Symbol;Acc:VGNC:29989]	protein_coding	7.43472	7.17445	23.0341	20.7378	0.333757	-1.58313	1.10158e-21	2.91528e-20	down	yes
ENSBTAG00000008240	GALNT15	ENSBTAT00000010847	GO:0000139(Golgi membrane);GO:0005794(Golgi apparatus);GO:0006486(protein glycosylation);GO:0016020(membrane);GO:0016021(integral component of membrane);GO:0016740(transferase activity);GO:0016757(transferase activity, transferring glycosyl groups);GO:0030133(transport vesicle);GO:0030246(carbohydrate binding)	00512(Mucin type O-glycan biosynthesis)	K00710	EC:2.4.1.41	polypeptide N-acetylgalactosaminyltransferase 15 [Source:VGNC Symbol;Acc:VGNC:29228]	protein_coding	17.6392	16.5251	52.1455	40.2147	0.369902	-1.43478	1.43194e-21	3.75225e-20	down	yes
ENSBTAG00000001244	PLAT	ENSBTAT00000001642	GO:0001666(response to hypoxia);GO:0004252(serine-type endopeptidase activity);GO:0005102(signaling receptor binding);GO:0005576(extracellular region);GO:0005615(extracellular space);GO:0005737(cytoplasm);GO:0006508(proteolysis);GO:0008233(peptidase activity);GO:0008236(serine-type peptidase activity);GO:0009986(cell surface);GO:0014909(smooth muscle cell migration);GO:0016787(hydrolase activity)…	04371(Apelin signaling pathway);04610(Complement and coagulation cascades);05202(Transcriptional misregulation in cancer);05215(Prostate cancer);05418(Fluid shear stress and atherosclerosis)	K01343	EC:3.4.21.68	plasminogen activator, tissue type [Source:VGNC Symbol;Acc:VGNC:32974]	protein_coding	10.017	10.777	25.8001	24.3919	0.414288	-1.27129	1.2081e-20	3.0051e-19	down	yes
ENSBTAG00000012975	VDAC2	ENSBTAT00000017251	GO:0000166(nucleotide binding);GO:0005739(mitochondrion);GO:0005741(mitochondrial outer membrane);GO:0006811(ion transport);GO:0008308(voltage-gated anion channel activity);GO:0015288(porin activity);GO:0015698(inorganic anion transport);GO:0016020(membrane);GO:0016021(integral component of membrane);GO:0046930(pore complex);GO:0055085(transmembrane transport);GO:0098656(anion transmembrane trans…	04020(Calcium signaling pathway);04022(cGMP-PKG signaling pathway);04216(Ferroptosis);04217(Necroptosis);04218(Cellular senescence);04621(NOD-like receptor signaling pathway);04979(Cholesterol metabolism);05012(Parkinson disease);05016(Huntington disease);05166(Human T-cell leukemia virus 1 infection)	K15040	NA	voltage dependent anion channel 2 [Source:VGNC Symbol;Acc:VGNC:36783]	protein_coding	87.8731	83.6402	206.824	173.973	0.450406	-1.1507	1.52891e-20	3.7829e-19	down	yes
ENSBTAG00000018108	PXN	ENSBTAT00000072658;ENSBTAT00000024101	GO:0001725(stress fiber);GO:0005829(cytosol);GO:0005856(cytoskeleton);GO:0005886(plasma membrane);GO:0005925(focal adhesion);GO:0007160(cell-matrix adhesion);GO:0007179(transforming growth factor beta receptor signaling pathway);GO:0008013(beta-catenin binding);GO:0017166(vinculin binding);GO:0019903(protein phosphatase binding);GO:0030027(lamellipodium);GO:0034614(cellular response to reactive o…	04062(Chemokine signaling pathway);04370(VEGF signaling pathway);04510(Focal adhesion);04670(Leukocyte transendothelial migration);04810(Regulation of actin cytoskeleton);05100(Bacterial invasion of epithelial cells);05163(Human cytomegalovirus infection);05165(Human papillomavirus infection);05170(Human immunodeficiency virus 1 infection);05203(Viral carcinogenesis);05205(Proteoglycans in cancer…	K05760	NA	paxillin [Source:NCBI gene;Acc:517456]	protein_coding	11.846	13.4371	27.5558	28.9621	0.447347	-1.16053	1.62329e-20	4.00576e-19	down	yes
ENSBTAG00000045785	TOM1	ENSBTAT00000013932;ENSBTAT00000070277;ENSBTAT00000081499	GO:0005622(intracellular);GO:0005623(cell);GO:0005737(cytoplasm);GO:0005768(endosome);GO:0005769(early endosome);GO:0005829(cytosol);GO:0006886(intracellular protein transport);GO:0015031(protein transport);GO:0016020(membrane);GO:0030276(clathrin binding);GO:0030276(clathrin binding)	NA	NA	NA	target of myb1 membrane trafficking protein [Source:VGNC Symbol;Acc:VGNC:36217]	protein_coding	17.2055	17.6956	36.2297	37.0768	0.476098	-1.07067	1.66408e-20	4.10099e-19	down	yes
ENSBTAG00000021955	NPC2	ENSBTAT00000029271	GO:0005515(protein binding);GO:0005576(extracellular region);GO:0005764(lysosome);GO:0005783(endoplasmic reticulum);GO:0006629(lipid metabolic process);GO:0006869(lipid transport);GO:0008202(steroid metabolic process);GO:0008203(cholesterol metabolic process);GO:0015485(cholesterol binding);GO:0030301(cholesterol transport);GO:0032367(intracellular cholesterol transport);GO:0033344(cholesterol ef…	04142(Lysosome);04979(Cholesterol metabolism)	K13443	NA	NPC intracellular cholesterol transporter 2 [Source:VGNC Symbol;Acc:VGNC:32196]	protein_coding	177.321	173.839	438.013	356.308	0.442088	-1.17759	2.27154e-20	5.55394e-19	down	yes
ENSBTAG00000043584	MT-ATP6	ENSBTAT00000060539	GO:0005739(mitochondrion);GO:0005743(mitochondrial inner membrane);GO:0005753(mitochondrial proton-transporting ATP synthase complex);GO:0006754(ATP biosynthetic process);GO:0006811(ion transport);GO:0015078(proton transmembrane transporter activity);GO:0015986(ATP synthesis coupled proton transport);GO:0016020(membrane);GO:0016021(integral component of membrane);GO:0016787(hydrolase activity);GO…	00190(Oxidative phosphorylation);04714(Thermogenesis);05010(Alzheimer disease);05012(Parkinson disease);05016(Huntington disease)	K02126	NA	mitochondrially encoded ATP synthase membrane subunit 6 [Source:VGNC Symbol;Acc:VGNC:55736]	protein_coding	251.376	248.25	569.611	488.775	0.472064	-1.08295	3.78551e-20	9.12391e-19	down	yes
ENSBTAG00000013923	QPCT	ENSBTAT00000018493	GO:0008270(zinc ion binding);GO:0016603(glutaminyl-peptide cyclotransferase activity);GO:0016740(transferase activity);GO:0017186(peptidyl-pyroglutamic acid biosynthetic process, using glutaminyl-peptide cyclotransferase)	NA	K00683	EC:2.3.2.5	glutaminyl-peptide cyclotransferase [Source:VGNC Symbol;Acc:VGNC:33598]	protein_coding	8.96874	7.41563	21.4857	22.141	0.375559	-1.41289	1.35764e-19	3.19775e-18	down	yes
ENSBTAG00000010153	ANXA3	ENSBTAT00000045455;ENSBTAT00000066399;ENSBTAT00000084625	GO:0004859(phospholipase inhibitor activity);GO:0005509(calcium ion binding);GO:0005544(calcium-dependent phospholipid binding);GO:0005737(cytoplasm);GO:0005829(cytosol);GO:0005886(plasma membrane);GO:0006909(phagocytosis);GO:0007156(homophilic cell adhesion via plasma membrane adhesion molecules);GO:0010595(positive regulation of endothelial cell migration);GO:0016020(membrane);GO:0019834(phosph…	NA	K17089	NA	annexin A3 [Source:VGNC Symbol;Acc:VGNC:25965]	protein_coding	11.9668	13.9318	36.6901	31.7046	0.378664	-1.40101	3.11238e-19	7.2393e-18	down	yes
ENSBTAG00000019910	SDCBP	ENSBTAT00000026526	GO:0005515(protein binding);GO:0005737(cytoplasm);GO:0005886(plasma membrane);GO:0007268(chemical synaptic transmission);GO:0010862(positive regulation of pathway-restricted SMAD protein phosphorylation);GO:0016020(membrane);GO:0016021(integral component of membrane);GO:0030036(actin cytoskeleton organization);GO:0030511(positive regulation of transforming growth factor beta receptor signaling pa…	NA	K17254	NA	syndecan binding protein [Source:VGNC Symbol;Acc:VGNC:34382]	protein_coding	46.8134	47.2338	90.1705	107.115	0.476706	-1.06883	4.31651e-19	9.96541e-18	down	yes
ENSBTAG00000017285	FGF19	ENSBTAT00000022973	GO:0001934(positive regulation of protein phosphorylation);GO:0005104(fibroblast growth factor receptor binding);GO:0005576(extracellular region);GO:0008083(growth factor activity);GO:0008284(positive regulation of cell population proliferation);GO:0008543(fibroblast growth factor receptor signaling pathway);GO:0010469(regulation of signaling receptor activity);GO:0010629(negative regulation of g…	NA	NA	NA	fibroblast growth factor 19 [Source:VGNC Symbol;Acc:VGNC:28975]	protein_coding	1.35447	1.81118	21.7138	12.2797	0.0931251	-3.42469	5.32814e-19	1.22252e-17	down	yes
ENSBTAG00000013099	ALDOC	ENSBTAT00000017416	GO:0003824(catalytic activity);GO:0004332(fructose-bisphosphate aldolase activity);GO:0006096(glycolytic process);GO:0008092(cytoskeletal protein binding);GO:0016829(lyase activity);GO:0030388(fructose 1,6-bisphosphate metabolic process);GO:0030855(epithelial cell differentiation)	00010(Glycolysis / Gluconeogenesis);00030(Pentose phosphate pathway);00051(Fructose and mannose metabolism)	K01623	EC:4.1.2.13	aldolase, fructose-bisphosphate C [Source:VGNC Symbol;Acc:VGNC:25823]	protein_coding	5.73211	5.88907	20.7042	16.4562	0.31273	-1.67701	5.71249e-19	1.30909e-17	down	yes
ENSBTAG00000017665	DHRS4	ENSBTAT00000023493	GO:0001758(retinal dehydrogenase activity);GO:0005739(mitochondrion);GO:0005777(peroxisome);GO:0016491(oxidoreductase activity);GO:0042574(retinal metabolic process);GO:0055114(oxidation-reduction process)	00830(Retinol metabolism);04146(Peroxisome)	K11147	EC:1.1.-.-	dehydrogenase/reductase (SDR family) member 4 [Source:NCBI gene;Acc:281360]	protein_coding	12.5968	11.2019	32.1139	29.5833	0.385733	-1.37432	1.05974e-18	2.41665e-17	down	yes
ENSBTAG00000013098	PIGS	ENSBTAT00000017414;ENSBTAT00000076262	GO:0003923(GPI-anchor transamidase activity);GO:0016020(membrane);GO:0016021(integral component of membrane);GO:0016255(attachment of GPI anchor to protein);GO:0042765(GPI-anchor transamidase complex);GO:0042765(GPI-anchor transamidase complex)	00563(Glycosylphosphatidylinositol (GPI)-anchor biosynthesis);00563(Glycosylphosphatidylinositol (GPI)-anchor biosynthesis)	K05291	NA	phosphatidylinositol glycan anchor biosynthesis class S [Source:VGNC Symbol;Acc:VGNC:32877]	protein_coding	18.1105	16.4991	35.3056	38.839	0.466785	-1.09917	1.10164e-18	2.50402e-17	down	yes
ENSBTAG00000031500	SHMT2	ENSBTAT00000038244	GO:0002082(regulation of oxidative phosphorylation);GO:0003682(chromatin binding);GO:0003824(catalytic activity);GO:0004372(glycine hydroxymethyltransferase activity);GO:0005634(nucleus);GO:0005737(cytoplasm);GO:0005739(mitochondrion);GO:0005743(mitochondrial inner membrane);GO:0005759(mitochondrial matrix);GO:0006544(glycine metabolic process);GO:0006563(L-serine metabolic process);GO:0006565(L-…	00260(Glycine, serine and threonine metabolism);00630(Glyoxylate and dicarboxylate metabolism);00670(One carbon pool by folate);01523(Antifolate resistance)	K00600	EC:2.1.2.1	serine hydroxymethyltransferase 2 [Source:VGNC Symbol;Acc:VGNC:34604]	protein_coding	82.8384	81.7245	178.503	155.194	0.493151	-1.0199	1.10209e-18	2.50402e-17	down	yes
ENSBTAG00000008147	MICAL1	ENSBTAT00000083047;ENSBTAT00000081276;ENSBTAT00000072131;ENSBTAT00000010714	GO:0001933(negative regulation of protein phosphorylation);GO:0003779(actin binding);GO:0004497(monooxygenase activity);GO:0005515(protein binding);GO:0005737(cytoplasm);GO:0005856(cytoskeleton);GO:0016174(NAD(P)H oxidase activity);GO:0016491(oxidoreductase activity);GO:0016709(oxidoreductase activity, acting on paired donors, with incorporation or reduction of molecular oxygen, NAD(P)H as one do…	NA	K19947	EC:1.14.13.225	microtubule associated monooxygenase, calponin and LIM domain containing 1 [Source:VGNC Symbol;Acc:VGNC:31457]	protein_coding	8.95774	9.36602	23.7743	19.92	0.419363	-1.25373	1.11547e-18	2.53134e-17	down	yes
ENSBTAG00000019040	PLBD2	ENSBTAT00000025343;ENSBTAT00000085887	GO:0005764(lysosome);GO:0006629(lipid metabolic process);GO:0016042(lipid catabolic process);GO:0016787(hydrolase activity);GO:0016787(hydrolase activity)	NA	NA	NA	phospholipase B domain containing 2 [Source:VGNC Symbol;Acc:VGNC:32979]	protein_coding	50.2076	48.4073	113.767	96.1111	0.469868	-1.08967	1.79824e-18	3.99798e-17	down	yes
ENSBTAG00000013779	HSPA12A	ENSBTAT00000082330	NA	NA	NA	NA	heat shock protein family A (Hsp70) member 12A [Source:VGNC Symbol;Acc:VGNC:55956]	protein_coding	15.0515	15.1715	32.5957	29.6365	0.485649	-1.04201	2.28706e-18	5.07265e-17	down	yes
ENSBTAG00000006262	LIMS2	ENSBTAT00000008216;ENSBTAT00000068304	GO:0005886(plasma membrane);GO:0005925(focal adhesion);GO:0016020(membrane);GO:0030054(cell junction);GO:0043066(negative regulation of apoptotic process);GO:0045216(cell-cell junction organization);GO:0046872(metal ion binding);GO:0050680(negative regulation of epithelial cell proliferation);GO:0098609(cell-cell adhesion);GO:2000178(negative regulation of neural precursor cell proliferation);GO:…	NA	NA	NA	LIM zinc finger domain containing 2 [Source:VGNC Symbol;Acc:VGNC:30891]	protein_coding	8.13793	8.31604	27.4594	20.6828	0.341778	-1.54887	2.53633e-18	5.61215e-17	down	yes
ENSBTAG00000021393	FLRT2	ENSBTAT00000028517	GO:0003007(heart morphogenesis);GO:0005104(fibroblast growth factor receptor binding);GO:0005515(protein binding);GO:0005615(extracellular space);GO:0005887(integral component of plasma membrane);GO:0005911(cell-cell junction);GO:0005925(focal adhesion);GO:0007411(axon guidance);GO:0008543(fibroblast growth factor receptor signaling pathway);GO:0016020(membrane);GO:0016021(integral component of m…	NA	K16362	NA	fibronectin leucine rich transmembrane protein 2 [Source:VGNC Symbol;Acc:VGNC:29039]	protein_coding	26.347	26.1856	50.4405	56.479	0.491329	-1.02524	6.53321e-18	1.41535e-16	down	yes
ENSBTAG00000003948	FDPS	ENSBTAT00000009272;ENSBTAT00000014472	GO:0004161(dimethylallyltranstransferase activity);GO:0004337(geranyltranstransferase activity);GO:0005654(nucleoplasm);GO:0005737(cytoplasm);GO:0005829(cytosol);GO:0006629(lipid metabolic process);GO:0006694(steroid biosynthetic process);GO:0006695(cholesterol biosynthetic process);GO:0008202(steroid metabolic process);GO:0008203(cholesterol metabolic process);GO:0008299(isoprenoid biosynthetic …	00900(Terpenoid backbone biosynthesis);05164(Influenza A);05166(Human T-cell leukemia virus 1 infection);05166(Human T-cell leukemia virus 1 infection)	K00787	2.5.1.10;EC:2.5.1.1	farnesyl diphosphate synthase [Source:NCBI gene;Acc:281156]	protein_coding	10.4602	9.07905	23.4698	23.9578	0.411981	-1.27935	6.87992e-18	1.48873e-16	down	yes
ENSBTAG00000047613	HTRA3	ENSBTAT00000065550	GO:0004175(endopeptidase activity);GO:0004252(serine-type endopeptidase activity);GO:0005515(protein binding);GO:0005520(insulin-like growth factor binding);GO:0005576(extracellular region);GO:0006508(proteolysis);GO:0008236(serine-type peptidase activity);GO:0030512(negative regulation of transforming growth factor beta receptor signaling pathway);GO:0030514(negative regulation of BMP signaling …	NA	K08785	EC:3.4.21.-	HtrA serine peptidase 3 [Source:NCBI gene;Acc:100336523]	protein_coding	6.64702	6.28774	82.9189	49.6986	0.0975344	-3.35795	9.50188e-18	2.02551e-16	down	yes
ENSBTAG00000005339	VEGFA	ENSBTAT00000065013;ENSBTAT00000007026;ENSBTAT00000046700;ENSBTAT00000065271	GO:0001525(angiogenesis);GO:0001666(response to hypoxia);GO:0001934(positive regulation of protein phosphorylation);GO:0001938(positive regulation of endothelial cell proliferation);GO:0001968(fibronectin binding);GO:0002040(sprouting angiogenesis);GO:0002042(cell migration involved in sprouting angiogenesis);GO:0002092(positive regulation of receptor internalization);GO:0005125(cytokine activity…	01521(EGFR tyrosine kinase inhibitor resistance);04010(MAPK signaling pathway);04014(Ras signaling pathway);04015(Rap1 signaling pathway);04066(HIF-1 signaling pathway);04151(PI3K-Akt signaling pathway);04370(VEGF signaling pathway);04510(Focal adhesion);04926(Relaxin signaling pathway);04933(AGE-RAGE signaling pathway in diabetic complications);05163(Human cytomegalovirus infection);05165(Human …	K05448	NA	vascular endothelial growth factor A [Source:VGNC Symbol;Acc:VGNC:55927]	protein_coding	36.2464	34.8074	76.8625	67.316	0.492819	-1.02087	2.03183e-17	4.23434e-16	down	yes
ENSBTAG00000019512	G6PD	ENSBTAT00000025996;ENSBTAT00000067626	GO:0004345(glucose-6-phosphate dehydrogenase activity);GO:0005536(glucose binding);GO:0005737(cytoplasm);GO:0005829(cytosol);GO:0005975(carbohydrate metabolic process);GO:0006006(glucose metabolic process);GO:0006098(pentose-phosphate shunt);GO:0006695(cholesterol biosynthetic process);GO:0006739(NADP metabolic process);GO:0006740(NADPH regeneration);GO:0006749(glutathione metabolic process);GO:0…	00030(Pentose phosphate pathway);00480(Glutathione metabolism);05230(Central carbon metabolism in cancer);05230(Central carbon metabolism in cancer)	K00036	1.1.1.363;EC:1.1.1.49	glucose-6-phosphate dehydrogenase [Source:VGNC Symbol;Acc:VGNC:29181]	protein_coding	26.2324	28.5469	62.5036	55.0422	0.466025	-1.10152	2.16339e-17	4.49845e-16	down	yes
ENSBTAG00000037452	ENSBTAG00000037452	ENSBTAT00000051987	GO:0003824(catalytic activity);GO:0004731(purine-nucleoside phosphorylase activity);GO:0005737(cytoplasm);GO:0006139(nucleobase-containing compound metabolic process);GO:0009116(nucleoside metabolic process);GO:0016763(transferase activity, transferring pentosyl groups)	00230(Purine metabolism);00240(Pyrimidine metabolism);00760(Nicotinate and nicotinamide metabolism)	K03783	EC:2.4.2.1	purine nucleoside phosphorylase [Source:NCBI gene;Acc:790312]	protein_coding	11.3895	15.6151	42.9202	46.6841	0.301376	-1.73036	2.17112e-17	4.50948e-16	down	yes
ENSBTAG00000046869	RNH1	ENSBTAT00000071430;ENSBTAT00000065344	GO:0005515(protein binding);GO:0005654(nucleoplasm);GO:0005829(cytosol);GO:0008428(ribonuclease inhibitor activity);GO:0032311(angiogenin-PRI complex);GO:0043086(negative regulation of catalytic activity);GO:0045765(regulation of angiogenesis);GO:0045765(regulation of angiogenesis)	NA	K16634	NA	ribonuclease/angiogenin inhibitor 1 [Source:NCBI gene;Acc:517087]	protein_coding	40.1385	40.1472	85.8754	75.3738	0.497898	-1.00608	2.41257e-17	4.98875e-16	down	yes
ENSBTAG00000013411	ENO1	ENSBTAT00000017839;ENSBTAT00000085415;ENSBTAT00000072167	GO:0000015(phosphopyruvate hydratase complex);GO:0000122(negative regulation of transcription by RNA polymerase II);GO:0000287(magnesium ion binding);GO:0000977(RNA polymerase II regulatory region sequence-specific DNA binding);GO:0001227(DNA-binding transcription repressor activity, RNA polymerase II-specific);GO:0004634(phosphopyruvate hydratase activity);GO:0005737(cytoplasm);GO:0005829(cytoso…	00010(Glycolysis / Gluconeogenesis);03018(RNA degradation);04066(HIF-1 signaling pathway);04066(HIF-1 signaling pathway)	K01689	EC:4.2.1.11	enolase 1 [Source:NCBI gene;Acc:281141]	protein_coding	501.386	490.298	1254.35	968.11	0.446211	-1.1642	2.74044e-17	5.66043e-16	down	yes
ENSBTAG00000054131	TWF2	ENSBTAT00000024225;ENSBTAT00000068962	GO:0003779(actin binding);GO:0003785(actin monomer binding);GO:0005080(protein kinase C binding);GO:0005524(ATP binding);GO:0005546(phosphatidylinositol-4,5-bisphosphate binding);GO:0005622(intracellular);GO:0005737(cytoplasm);GO:0010592(positive regulation of lamellipodium assembly);GO:0010976(positive regulation of neuron projection development);GO:0030027(lamellipodium);GO:0030175(filopodium);…	NA	K08870	NA	twinfilin actin binding protein 2 [Source:NCBI gene;Acc:282024]	protein_coding	19.8718	18.7042	49.8362	40.8297	0.425474	-1.23286	6.64465e-17	1.32544e-15	down	yes
ENSBTAG00000025161	AGPAT2	ENSBTAT00000035230	GO:0001819(positive regulation of cytokine production);GO:0003841(1-acylglycerol-3-phosphate O-acyltransferase activity);GO:0005783(endoplasmic reticulum);GO:0006629(lipid metabolic process);GO:0006654(phosphatidic acid biosynthetic process);GO:0008654(phospholipid biosynthetic process);GO:0016020(membrane);GO:0016021(integral component of membrane);GO:0016740(transferase activity);GO:0016746(tra…	00561(Glycerolipid metabolism);00564(Glycerophospholipid metabolism);04072(Phospholipase D signaling pathway);04975(Fat digestion and absorption)	K13509	EC:2.3.1.51	1-acylglycerol-3-phosphate O-acyltransferase 2 [Source:VGNC Symbol;Acc:VGNC:25735]	protein_coding	9.33844	8.73085	24.4716	22.6222	0.383687	-1.382	9.20497e-17	1.80524e-15	down	yes
ENSBTAG00000002068	TAGLN2	ENSBTAT00000002674;ENSBTAT00000080925	GO:0005515(protein binding);GO:0005515(protein binding)	NA	K20526	NA	transgelin 2 [Source:VGNC Symbol;Acc:VGNC:35586]	protein_coding	266.195	263.807	673.611	517.655	0.444906	-1.16843	1.19712e-16	2.32329e-15	down	yes
ENSBTAG00000013093	ALDH3B1	ENSBTAT00000076578;ENSBTAT00000015995;ENSBTAT00000044598	GO:0004028(3-chloroallyl aldehyde dehydrogenase activity);GO:0004030(aldehyde dehydrogenase [NAD(P)+] activity);GO:0005886(plasma membrane);GO:0006068(ethanol catabolic process);GO:0006081(cellular aldehyde metabolic process);GO:0016020(membrane);GO:0016491(oxidoreductase activity);GO:0016620(oxidoreductase activity, acting on the aldehyde or oxo group of donors, NAD or NADP as acceptor);GO:00551…	00010(Glycolysis / Gluconeogenesis);00340(Histidine metabolism);00350(Tyrosine metabolism);00360(Phenylalanine metabolism);00410(beta-Alanine metabolism);00980(Metabolism of xenobiotics by cytochrome P450);00982(Drug metabolism - cytochrome P450);05204(Chemical carcinogenesis);05204(Chemical carcinogenesis)	K00129	EC:1.2.1.5	aldehyde dehydrogenase 3 family member B1 [Source:VGNC Symbol;Acc:VGNC:56255]	protein_coding	10.4396	9.65452	21.7545	20.9572	0.470461	-1.08785	1.36068e-16	2.63248e-15	down	yes
ENSBTAG00000009554	EHBP1L1	ENSBTAT00000008891;ENSBTAT00000080385;ENSBTAT00000076965	GO:0005515(protein binding);GO:0005515(protein binding)	NA	NA	NA	EH domain binding protein 1 like 1 [Source:VGNC Symbol;Acc:VGNC:28371]	protein_coding	15.783	18.0993	32.9189	35.9305	0.492123	-1.02291	1.40814e-16	2.72147e-15	down	yes
ENSBTAG00000003068	MSMO1	ENSBTAT00000003991	GO:0000254(C-4 methylsterol oxidase activity);GO:0005506(iron ion binding);GO:0005789(endoplasmic reticulum membrane);GO:0008610(lipid biosynthetic process);GO:0016020(membrane);GO:0016021(integral component of membrane);GO:0016126(sterol biosynthetic process);GO:0016491(oxidoreductase activity);GO:0055114(oxidation-reduction process)	00100(Steroid biosynthesis)	K07750	EC:1.14.18.9	methylsterol monooxygenase 1 [Source:VGNC Symbol;Acc:VGNC:31701]	protein_coding	17.9671	14.637	36.6405	39.3265	0.429188	-1.22032	1.94379e-16	3.73348e-15	down	yes
ENSBTAG00000039992	TUBA1C	ENSBTAT00000038370	GO:0000166(nucleotide binding);GO:0000226(microtubule cytoskeleton organization);GO:0000278(mitotic cell cycle);GO:0003924(GTPase activity);GO:0005200(structural constituent of cytoskeleton);GO:0005525(GTP binding);GO:0005737(cytoplasm);GO:0005856(cytoskeleton);GO:0005874(microtubule);GO:0007017(microtubule-based process)	04145(Phagosome);04210(Apoptosis);04530(Tight junction);04540(Gap junction)	K07374	NA	tubulin alpha 1c [Source:NCBI gene;Acc:504244]	protein_coding	26.4456	29.1439	70.1045	58.6807	0.431644	-1.21208	2.35975e-16	4.51844e-15	down	yes
ENSBTAG00000004777	S100B	ENSBTAT00000006275;ENSBTAT00000086647	GO:0001726(ruffle);GO:0005509(calcium ion binding);GO:0005515(protein binding);GO:0005634(nucleus);GO:0005737(cytoplasm);GO:0006417(regulation of translation);GO:0007409(axonogenesis);GO:0007611(learning or memory);GO:0007613(memory);GO:0008270(zinc ion binding);GO:0016310(phosphorylation);GO:0019210(kinase inhibitor activity);GO:0033673(negative regulation of kinase activity);GO:0042802(identica…	NA	NA	NA	S100 calcium binding protein B [Source:VGNC Symbol;Acc:VGNC:34248]	protein_coding	6.86236	8.12103	20.7295	20.6049	0.362492	-1.46398	5.62487e-16	1.0543e-14	down	yes
ENSBTAG00000010605	VAX2	ENSBTAT00000014023	GO:0000122(negative regulation of transcription by RNA polymerase II);GO:0001162(RNA polymerase II intronic transcription regulatory region sequence-specific DNA binding);GO:0001227(DNA-binding transcription repressor activity, RNA polymerase II-specific);GO:0003677(DNA binding);GO:0003700(DNA-binding transcription factor activity);GO:0005634(nucleus);GO:0005737(cytoplasm);GO:0006355(regulation o…	NA	K09318	NA	ventral anterior homeobox 2 [Source:VGNC Symbol;Acc:VGNC:36776]	protein_coding	13.5044	11.9787	35.1484	33.0999	0.373389	-1.42125	1.05697e-15	1.9575e-14	down	yes
ENSBTAG00000017605	AK2	ENSBTAT00000023406	GO:0000166(nucleotide binding);GO:0004017(adenylate kinase activity);GO:0005524(ATP binding);GO:0005739(mitochondrion);GO:0005743(mitochondrial inner membrane);GO:0005758(mitochondrial intermembrane space);GO:0006139(nucleobase-containing compound metabolic process);GO:0006172(ADP biosynthetic process);GO:0016301(kinase activity);GO:0016310(phosphorylation);GO:0016740(transferase activity);GO:001…	00230(Purine metabolism);00730(Thiamine metabolism)	K00939	EC:2.7.4.3	adenylate kinase 2 [Source:VGNC Symbol;Acc:VGNC:25771]	protein_coding	33.9447	29.332	68.6384	63.3356	0.479464	-1.06051	1.40903e-15	2.58637e-14	down	yes
ENSBTAG00000019011	PGM1	ENSBTAT00000043425;ENSBTAT00000086558;ENSBTAT00000085517	GO:0000287(magnesium ion binding);GO:0004614(phosphoglucomutase activity);GO:0005737(cytoplasm);GO:0005829(cytosol);GO:0005975(carbohydrate metabolic process);GO:0005978(glycogen biosynthetic process);GO:0006006(glucose metabolic process);GO:0015629(actin cytoskeleton);GO:0016853(isomerase activity);GO:0016868(intramolecular transferase activity, phosphotransferases);GO:0019388(galactose cataboli…	00010(Glycolysis / Gluconeogenesis);00030(Pentose phosphate pathway);00052(Galactose metabolism);00230(Purine metabolism);00500(Starch and sucrose metabolism);00520(Amino sugar and nucleotide sugar metabolism);00520(Amino sugar and nucleotide sugar metabolism)	K01835	EC:5.4.2.2	phosphoglucomutase 1 [Source:VGNC Symbol;Acc:VGNC:32793]	protein_coding	11.6299	13.5039	25.0536	28.0841	0.472995	-1.0801	2.14213e-15	3.86351e-14	down	yes
ENSBTAG00000016315	COTL1	ENSBTAT00000021704	GO:0003779(actin binding);GO:0005622(intracellular);GO:0005634(nucleus);GO:0005737(cytoplasm);GO:0005856(cytoskeleton);GO:0019899(enzyme binding);GO:0050832(defense response to fungus)	NA	NA	NA	coactosin like F-actin binding protein 1 [Source:VGNC Symbol;Acc:VGNC:27626]	protein_coding	5.83587	7.05369	25.1983	18.1158	0.297583	-1.74863	3.19023e-15	5.70293e-14	down	yes
ENSBTAG00000010390	SRI	ENSBTAT00000053811;ENSBTAT00000087236;ENSBTAT00000073309	GO:0002020(protease binding);GO:0005509(calcium ion binding);GO:0005654(nucleoplasm);GO:0005789(endoplasmic reticulum membrane);GO:0005829(cytosol);GO:0005886(plasma membrane);GO:0006816(calcium ion transport);GO:0010459(negative regulation of heart rate);GO:0016020(membrane);GO:0030018(Z disc);GO:0031982(vesicle);GO:0035774(positive regulation of insulin secretion involved in cellular response t…	NA	NA	NA	sorcin [Source:VGNC Symbol;Acc:VGNC:35281]	protein_coding	11.437	10.8937	24.724	23.5579	0.462507	-1.11245	5.95009e-15	1.03701e-13	down	yes
ENSBTAG00000000977	CADM1	ENSBTAT00000036932	GO:0005102(signaling receptor binding);GO:0005886(plasma membrane);GO:0008037(cell recognition);GO:0016020(membrane);GO:0016021(integral component of membrane);GO:0042271(susceptibility to natural killer cell mediated cytotoxicity);GO:0045954(positive regulation of natural killer cell mediated cytotoxicity);GO:0050715(positive regulation of cytokine secretion);GO:0051606(detection of stimulus)	04514(Cell adhesion molecules (CAMs))	K06781	NA	cell adhesion molecule 1 [Source:VGNC Symbol;Acc:VGNC:26694]	protein_coding	9.08297	10.9336	26.5246	25.6181	0.383881	-1.38127	7.22387e-15	1.25666e-13	down	yes
ENSBTAG00000044194	ZDHHC2	ENSBTAT00000064000;ENSBTAT00000060981	GO:0005783(endoplasmic reticulum);GO:0005794(Golgi apparatus);GO:0005887(integral component of plasma membrane);GO:0006612(protein targeting to membrane);GO:0016020(membrane);GO:0016021(integral component of membrane);GO:0016409(palmitoyltransferase activity);GO:0016740(transferase activity);GO:0016746(transferase activity, transferring acyl groups);GO:0018230(peptidyl-L-cysteine S-palmitoylation…	NA	K20028	EC:2.3.1.225	zinc finger DHHC-type containing 2 [Source:VGNC Symbol;Acc:VGNC:37135]	protein_coding	18.6399	15.5406	41.279	38.7354	0.42718	-1.22708	2.68704e-14	4.53052e-13	down	yes
ENSBTAG00000001086	FHL2	ENSBTAT00000001440	GO:0000122(negative regulation of transcription by RNA polymerase II);GO:0001649(osteoblast differentiation);GO:0005634(nucleus);GO:0005737(cytoplasm);GO:0006357(regulation of transcription by RNA polymerase II);GO:0008134(transcription factor binding);GO:0030018(Z disc);GO:0043066(negative regulation of apoptotic process);GO:0045892(negative regulation of transcription, DNA-templated);GO:0046872…	04380(Osteoclast differentiation)	K14380	NA	four and a half LIM domains 2 [Source:VGNC Symbol;Acc:VGNC:29000]	protein_coding	50.1006	47.4508	118.266	94.7141	0.45803	-1.12649	3.73562e-14	6.21969e-13	down	yes
ENSBTAG00000011424	TPM2	ENSBTAT00000046179;ENSBTAT00000015186	GO:0003779(actin binding);GO:0005737(cytoplasm);GO:0005856(cytoskeleton);GO:0005884(actin filament);GO:0007015(actin filament organization);GO:0015629(actin cytoskeleton);GO:0042802(identical protein binding);GO:0042803(protein homodimerization activity);GO:0043462(regulation of ATPase activity);GO:0046982(protein heterodimerization activity);GO:0051015(actin filament binding);GO:0051015(actin fi…	04260(Cardiac muscle contraction);04261(Adrenergic signaling in cardiomyocytes);05410(Hypertrophic cardiomyopathy (HCM));05414(Dilated cardiomyopathy (DCM));05414(Dilated cardiomyopathy (DCM))	K10374	NA	tropomyosin 2 [Source:VGNC Symbol;Acc:VGNC:36252]	protein_coding	162.311	162.949	428.104	308.787	0.441396	-1.17985	4.63482e-14	7.67568e-13	down	yes
ENSBTAG00000001105	ANXA4	ENSBTAT00000001463	GO:0005509(calcium ion binding);GO:0005515(protein binding);GO:0005544(calcium-dependent phospholipid binding);GO:0005634(nucleus);GO:0005737(cytoplasm);GO:0005829(cytosol);GO:0005886(plasma membrane);GO:0006357(regulation of transcription by RNA polymerase II);GO:0007219(Notch signaling pathway);GO:0008201(heparin binding);GO:0009986(cell surface);GO:0012506(vesicle membrane);GO:0016020(membrane…	NA	K17093	NA	annexin A4 [Source:VGNC Symbol;Acc:VGNC:25966]	protein_coding	86.3654	84.3009	152.885	201.186	0.482013	-1.05286	6.4149e-14	1.05115e-12	down	yes
ENSBTAG00000011258	ACOT9	ENSBTAT00000014953	GO:0005739(mitochondrion);GO:0006637(acyl-CoA metabolic process);GO:0016787(hydrolase activity);GO:0047617(acyl-CoA hydrolase activity);GO:0052689(carboxylic ester hydrolase activity)	NA	K17361	EC:3.1.2.-	acyl-CoA thioesterase 9 [Source:VGNC Symbol;Acc:VGNC:25551]	protein_coding	12.6598	13.6123	30.0659	27.4465	0.456806	-1.13035	9.96627e-14	1.61042e-12	down	yes
ENSBTAG00000002376	PPIL1	ENSBTAT00000003071;ENSBTAT00000068174	GO:0000398(mRNA splicing, via spliceosome);GO:0000413(protein peptidyl-prolyl isomerization);GO:0003755(peptidyl-prolyl cis-trans isomerase activity);GO:0005634(nucleus);GO:0005681(spliceosomal complex);GO:0006397(mRNA processing);GO:0006457(protein folding);GO:0008380(RNA splicing);GO:0016018(cyclosporin A binding);GO:0016853(isomerase activity);GO:0071007(U2-type catalytic step 2 spliceosome);G…	03040(Spliceosome);03040(Spliceosome)	K12733	EC:5.2.1.8	peptidylprolyl isomerase like 1 [Source:VGNC Symbol;Acc:VGNC:33201]	protein_coding	13.0675	14.4517	31.1596	29.3902	0.454489	-1.13768	1.34421e-13	2.14418e-12	down	yes
ENSBTAG00000047827	RENBP	ENSBTAT00000064844;ENSBTAT00000067877	GO:0003824(catalytic activity);GO:0006044(N-acetylglucosamine metabolic process);GO:0006051(N-acetylmannosamine metabolic process);GO:0010466(negative regulation of peptidase activity);GO:0016853(isomerase activity);GO:0019262(N-acetylneuraminate catabolic process);GO:0030414(peptidase inhibitor activity);GO:0050121(N-acylglucosamine 2-epimerase activity);GO:0050121(N-acylglucosamine 2-epimerase …	00520(Amino sugar and nucleotide sugar metabolism);00520(Amino sugar and nucleotide sugar metabolism)	K01787	EC:5.1.3.8	renin binding protein [Source:VGNC Symbol;Acc:VGNC:33866]	protein_coding	26.5142	26.3714	49.1391	58.1119	0.493101	-1.02004	1.40924e-13	2.24406e-12	down	yes
ENSBTAG00000019853	SMURF2	ENSBTAT00000026451;ENSBTAT00000071414;ENSBTAT00000080091	GO:0000151(ubiquitin ligase complex);GO:0000209(protein polyubiquitination);GO:0004842(ubiquitin-protein transferase activity);GO:0005515(protein binding);GO:0005737(cytoplasm);GO:0006511(ubiquitin-dependent protein catabolic process);GO:0016567(protein ubiquitination);GO:0016607(nuclear speck);GO:0016740(transferase activity);GO:0030512(negative regulation of transforming growth factor beta rece…	04120(Ubiquitin mediated proteolysis);04144(Endocytosis);04340(Hedgehog signaling pathway);04350(TGF-beta signaling pathway);04350(TGF-beta signaling pathway)	K04678	EC:2.3.2.26	SMAD specific E3 ubiquitin protein ligase 2 [Source:VGNC Symbol;Acc:VGNC:35041]	protein_coding	16.0295	15.5106	42.2056	31.892	0.425655	-1.23224	2.56945e-13	4.02281e-12	down	yes
ENSBTAG00000019300	TPMT	ENSBTAT00000025698	GO:0005737(cytoplasm);GO:0008119(thiopurine S-methyltransferase activity);GO:0008168(methyltransferase activity);GO:0008757(S-adenosylmethionine-dependent methyltransferase activity);GO:0016740(transferase activity);GO:0017144(drug metabolic process);GO:0032259(methylation);GO:1904047(S-adenosyl-L-methionine binding)	00983(Drug metabolism - other enzymes)	K00569	EC:2.1.1.67	thiopurine S-methyltransferase [Source:VGNC Symbol;Acc:VGNC:36255]	protein_coding	13.9565	12.5535	26.9143	32.8252	0.44376	-1.17215	7.19624e-13	1.08914e-11	down	yes
ENSBTAG00000018451	PTMS	ENSBTAT00000024555;ENSBTAT00000068767;ENSBTAT00000084939	NA	NA	NA	NA	parathymosin [Source:NCBI gene;Acc:613777]	protein_coding	39.7851	50.8784	92.4596	98.906	0.473771	-1.07774	7.52792e-13	1.13565e-11	down	yes
ENSBTAG00000002820	RBBP7	ENSBTAT00000029923;ENSBTAT00000085724	GO:0000122(negative regulation of transcription by RNA polymerase II);GO:0003723(RNA binding);GO:0005515(protein binding);GO:0005634(nucleus);GO:0005654(nucleoplasm);GO:0005829(cytosol);GO:0006260(DNA replication);GO:0006325(chromatin organization);GO:0016581(NuRD complex);GO:0030308(negative regulation of cell growth);GO:0035098(ESC/E(Z) complex);GO:0045892(negative regulation of transcription, …	NA	K11659	NA	RB binding protein 7, chromatin remodeling factor [Source:VGNC Symbol;Acc:VGNC:33772]	protein_coding	45.0467	42.3664	105.275	80.0222	0.471746	-1.08392	3.09738e-12	4.45273e-11	down	yes
ENSBTAG00000021818	ADGRE5	ENSBTAT00000081548;ENSBTAT00000076703;ENSBTAT00000029086;ENSBTAT00000029084;ENSBTAT00000081916	GO:0004888(transmembrane signaling receptor activity);GO:0004930(G protein-coupled receptor activity);GO:0005509(calcium ion binding);GO:0007166(cell surface receptor signaling pathway);GO:0007186(G protein-coupled receptor signaling pathway);GO:0016020(membrane);GO:0016021(integral component of membrane);GO:0016021(integral component of membrane)	NA	K08446	NA	adhesion G protein-coupled receptor E5 [Source:VGNC Symbol;Acc:VGNC:55196]	protein_coding	10.6101	10.6344	24.5441	19.9609	0.477352	-1.06688	3.74628e-12	5.32801e-11	down	yes
ENSBTAG00000016158	ACAN	ENSBTAT00000021512;ENSBTAT00000021514	GO:0001502(cartilage condensation);GO:0002063(chondrocyte development);GO:0005509(calcium ion binding);GO:0005540(hyaluronic acid binding);GO:0005604(basement membrane);GO:0007155(cell adhesion);GO:0007507(heart development);GO:0030166(proteoglycan biosynthetic process);GO:0030199(collagen fibril organization);GO:0031012(extracellular matrix);GO:0098966(perisynaptic extracellular matrix);GO:00989…	NA	K06792	NA	aggrecan [Source:VGNC Symbol;Acc:VGNC:25525]	protein_coding	78.2187	84.8658	301.84	471.302	0.210937	-2.24511	1.07593e-11	1.46533e-10	down	yes
ENSBTAG00000026913	HHIPL1	ENSBTAT00000013614	GO:0003824(catalytic activity);GO:0005044(scavenger receptor activity);GO:0006898(receptor-mediated endocytosis);GO:0016020(membrane)	NA	NA	NA	HHIP like 1 [Source:VGNC Symbol;Acc:VGNC:29841]	protein_coding	8.85944	8.91528	22.5743	18.0127	0.437942	-1.19119	1.12037e-11	1.52139e-10	down	yes
ENSBTAG00000040518	ENSBTAG00000040518	ENSBTAT00000045444	GO:0003924(GTPase activity);GO:0005200(structural constituent of cytoskeleton);GO:0005525(GTP binding);GO:0005874(microtubule);GO:0007017(microtubule-based process)	NA	NA	NA	tubulin alpha-1C chain-like [Source:NCBI gene;Acc:112443216]	protein_coding	6.11615	6.76767	20.2794	15.8606	0.356497	-1.48804	1.2647e-11	1.70743e-10	down	yes
ENSBTAG00000015366	SFRP4	ENSBTAT00000020424	GO:0002092(positive regulation of receptor internalization);GO:0005515(protein binding);GO:0005576(extracellular region);GO:0005615(extracellular space);GO:0005634(nucleus);GO:0005737(cytoplasm);GO:0007275(multicellular organism development);GO:0008285(negative regulation of cell population proliferation);GO:0009986(cell surface);GO:0010628(positive regulation of gene expression);GO:0016055(Wnt s…	04310(Wnt signaling pathway)	K02185	NA	secreted frizzled related protein 4 [Source:VGNC Symbol;Acc:VGNC:34522]	protein_coding	10.7634	11.1966	76.6366	157.992	0.0935953	-3.41742	2.0395e-11	2.71607e-10	down	yes
ENSBTAG00000019023	NANS	ENSBTAT00000025318	GO:0003824(catalytic activity);GO:0005829(cytosol);GO:0016051(carbohydrate biosynthetic process);GO:0047444(N-acylneuraminate-9-phosphate synthase activity)	00520(Amino sugar and nucleotide sugar metabolism)	K05304	2.5.1.132;2.5.1.57;EC:2.5.1.56	N-acetylneuraminate synthase [Source:VGNC Symbol;Acc:VGNC:31878]	protein_coding	21.91	25.3774	50.9075	46.1808	0.487055	-1.03784	2.66e-11	3.50484e-10	down	yes
ENSBTAG00000001509	ELK3	ENSBTAT00000001974;ENSBTAT00000076710;ENSBTAT00000086512	GO:0000122(negative regulation of transcription by RNA polymerase II);GO:0000978(RNA polymerase II proximal promoter sequence-specific DNA binding);GO:0000981(DNA-binding transcription factor activity, RNA polymerase II-specific);GO:0001227(DNA-binding transcription repressor activity, RNA polymerase II-specific);GO:0001228(DNA-binding transcription activator activity, RNA polymerase II-specific)…	NA	K09430	NA	ELK3, ETS transcription factor [Source:VGNC Symbol;Acc:VGNC:28433]	protein_coding	14.7938	12.979	25.6935	31.7476	0.483499	-1.04842	4.06944e-11	5.26877e-10	down	yes
ENSBTAG00000021377	S100A14	ENSBTAT00000028498	GO:0005509(calcium ion binding);GO:0005737(cytoplasm);GO:0005829(cytosol);GO:0005886(plasma membrane);GO:0006915(apoptotic process);GO:0016604(nuclear body);GO:0030054(cell junction);GO:0032496(response to lipopolysaccharide);GO:0034142(toll-like receptor 4 signaling pathway);GO:0042379(chemokine receptor binding);GO:0042742(defense response to bacterium);GO:0048471(perinuclear region of cytoplas…	NA	NA	NA	S100 calcium binding protein A14 [Source:VGNC Symbol;Acc:VGNC:34240]	protein_coding	22.4023	23.1768	49.3223	43.4735	0.491176	-1.02569	7.05903e-11	8.94064e-10	down	yes
ENSBTAG00000001348	COMMD8	ENSBTAT00000039626	GO:0005654(nucleoplasm);GO:0005829(cytosol)	NA	K22564	NA	COMM domain containing 8 [Source:VGNC Symbol;Acc:VGNC:27588]	protein_coding	6.39382	7.52349	21.0862	20.6811	0.33321	-1.5855	8.26385e-11	1.0417e-09	down	yes
ENSBTAG00000019604	VASP	ENSBTAT00000026119;ENSBTAT00000080535;ENSBTAT00000068531	GO:0001843(neural tube closure);GO:0003779(actin binding);GO:0005522(profilin binding);GO:0005737(cytoplasm);GO:0005829(cytosol);GO:0005856(cytoskeleton);GO:0005886(plasma membrane);GO:0005923(bicellular tight junction);GO:0005925(focal adhesion);GO:0007411(axon guidance);GO:0008154(actin polymerization or depolymerization);GO:0016020(membrane);GO:0017124(SH3 domain binding);GO:0030027(lamellipod…	04015(Rap1 signaling pathway);04022(cGMP-PKG signaling pathway);04510(Focal adhesion);04530(Tight junction);04611(Platelet activation);04666(Fc gamma R-mediated phagocytosis);04670(Leukocyte transendothelial migration);04670(Leukocyte transendothelial migration)	K06274	NA	vasodilator stimulated phosphoprotein [Source:VGNC Symbol;Acc:VGNC:36769]	protein_coding	27.3286	28.315	66.133	49.7667	0.480102	-1.05859	1.1206e-10	1.39839e-09	down	yes
ENSBTAG00000003994	IGFBP3	ENSBTAT00000053426	GO:0001558(regulation of cell growth);GO:0001649(osteoblast differentiation);GO:0001933(negative regulation of protein phosphorylation);GO:0001968(fibronectin binding);GO:0005520(insulin-like growth factor binding);GO:0005576(extracellular region);GO:0005615(extracellular space);GO:0005634(nucleus);GO:0006468(protein phosphorylation);GO:0008160(protein tyrosine phosphatase activator activity);GO:…	04115(p53 signaling pathway);04218(Cellular senescence);05202(Transcriptional misregulation in cancer)	K10138	NA	insulin like growth factor binding protein 3 [Source:VGNC Symbol;Acc:VGNC:30085]	protein_coding	30.1949	27.0378	102.081	165.653	0.213767	-2.22589	6.42873e-10	7.44398e-09	down	yes
ENSBTAG00000003018	FSTL3	ENSBTAT00000028801;ENSBTAT00000069716	GO:0001503(ossification);GO:0001968(fibronectin binding);GO:0002244(hematopoietic progenitor cell differentiation);GO:0005515(protein binding);GO:0005576(extracellular region);GO:0005615(extracellular space);GO:0005634(nucleus);GO:0005654(nucleoplasm);GO:0006357(regulation of transcription by RNA polymerase II);GO:0022409(positive regulation of cell-cell adhesion);GO:0030514(negative regulation o…	NA	NA	NA	follistatin like 3 [Source:VGNC Symbol;Acc:VGNC:29136]	protein_coding	17.9297	19.8616	47.0932	34.5947	0.46263	-1.11207	1.319e-09	1.47771e-08	down	yes
ENSBTAG00000001446	ABRACL	ENSBTAT00000001895	GO:0032970(regulation of actin filament-based process)	NA	NA	NA	ABRA C-terminal like [Source:VGNC Symbol;Acc:VGNC:25513]	protein_coding	5.99313	5.86228	20.4257	15.4357	0.33059	-1.59689	2.67262e-09	2.87769e-08	down	yes
ENSBTAG00000001207	SERPINB8	ENSBTAT00000001597	GO:0004867(serine-type endopeptidase inhibitor activity);GO:0005615(extracellular space);GO:0005737(cytoplasm);GO:0005829(cytosol);GO:0010466(negative regulation of peptidase activity);GO:0010951(negative regulation of endopeptidase activity);GO:0030414(peptidase inhibitor activity);GO:0090136(epithelial cell-cell adhesion)	NA	K13965	NA	serpin peptidase inhibitor, clade B (ovalbumin), member 8 [Source:NCBI gene;Acc:513825]	protein_coding	9.73517	11.0144	21.7544	21.4853	0.479874	-1.05927	4.31928e-09	4.53111e-08	down	yes
ENSBTAG00000005002	GALE	ENSBTAT00000006586	GO:0003974(UDP-N-acetylglucosamine 4-epimerase activity);GO:0003978(UDP-glucose 4-epimerase activity);GO:0005829(cytosol);GO:0005975(carbohydrate metabolic process);GO:0006012(galactose metabolic process);GO:0016853(isomerase activity);GO:0019388(galactose catabolic process);GO:0033499(galactose catabolic process via UDP-galactose);GO:0042802(identical protein binding);GO:0042803(protein homodime…	00052(Galactose metabolism);00520(Amino sugar and nucleotide sugar metabolism)	K01784	EC:5.1.3.2	UDP-galactose-4-epimerase [Source:VGNC Symbol;Acc:VGNC:29218]	protein_coding	9.0988	10.0628	23.2072	18.9642	0.454374	-1.13805	6.6652e-09	6.8268e-08	down	yes
ENSBTAG00000013745	ITGA5	ENSBTAT00000018261	GO:0005178(integrin binding);GO:0005783(endoplasmic reticulum);GO:0005794(Golgi apparatus);GO:0005886(plasma membrane);GO:0005911(cell-cell junction);GO:0005925(focal adhesion);GO:0007044(cell-substrate junction assembly);GO:0007155(cell adhesion);GO:0007157(heterophilic cell-cell adhesion via plasma membrane cell adhesion molecules);GO:0007159(leukocyte cell-cell adhesion);GO:0007229(integrin-me…	04145(Phagosome);04151(PI3K-Akt signaling pathway);04510(Focal adhesion);04512(ECM-receptor interaction);04640(Hematopoietic cell lineage);04810(Regulation of actin cytoskeleton);05100(Bacterial invasion of epithelial cells);05133(Pertussis);05165(Human papillomavirus infection);05168(Herpes simplex virus 1 infection);05205(Proteoglycans in cancer);05206(MicroRNAs in cancer);05410(Hypertrophic ca…	K06484	NA	integrin subunit alpha 5 [Source:VGNC Symbol;Acc:VGNC:30317]	protein_coding	110.155	114.299	422.513	297.42	0.311771	-1.68144	7.04075e-09	7.1801e-08	down	yes
ENSBTAG00000010508	BLVRB	ENSBTAT00000013889;ENSBTAT00000081129	GO:0004074(biliverdin reductase activity);GO:0005654(nucleoplasm);GO:0005737(cytoplasm);GO:0005829(cytosol);GO:0005886(plasma membrane);GO:0016491(oxidoreductase activity);GO:0042167(heme catabolic process);GO:0042602(riboflavin reductase (NADPH) activity);GO:0055114(oxidation-reduction process);GO:0055114(oxidation-reduction process)	00740(Riboflavin metabolism);00860(Porphyrin and chlorophyll metabolism);00860(Porphyrin and chlorophyll metabolism)	K05901	1.5.1.30;EC:1.3.1.24	biliverdin reductase B [Source:VGNC Symbol;Acc:VGNC:26511]	protein_coding	11.5611	10.4847	23.5341	21.8238	0.48604	-1.04085	8.63028e-09	8.67265e-08	down	yes
ENSBTAG00000015716	ERO1A	ENSBTAT00000020878;ENSBTAT00000079822;ENSBTAT00000079359	GO:0003756(protein disulfide isomerase activity);GO:0005783(endoplasmic reticulum);GO:0005789(endoplasmic reticulum membrane);GO:0006457(protein folding);GO:0006915(apoptotic process);GO:0015035(protein disulfide oxidoreductase activity);GO:0016020(membrane);GO:0016491(oxidoreductase activity);GO:0016671(oxidoreductase activity, acting on a sulfur group of donors, disulfide as acceptor);GO:001947…	04141(Protein processing in endoplasmic reticulum);04141(Protein processing in endoplasmic reticulum)	K10950	EC:1.8.4.-	endoplasmic reticulum oxidoreductase 1 alpha [Source:VGNC Symbol;Acc:VGNC:28594]	protein_coding	25.526	20.8754	160.402	94.2284	0.18223	-2.45617	1.83814e-08	1.7691e-07	down	yes
ENSBTAG00000043576	ENSBTAG00000043576	ENSBTAT00000060537	NA	NA	NA	NA		Mt_tRNA	32.1922	32.5543	103.548	117.875	0.292411	-1.77393	1.89227e-08	1.8182e-07	down	yes
ENSBTAG00000012600	GTF3A	ENSBTAT00000016732	GO:0003676(nucleic acid binding)	NA	K09191	NA	general transcription factor IIIA [Source:VGNC Symbol;Acc:VGNC:29701]	protein_coding	9.28285	10.9521	21.5366	20.8664	0.477204	-1.06732	1.99568e-08	1.91165e-07	down	yes
ENSBTAG00000012885	ACAT1	ENSBTAT00000017122	GO:0003824(catalytic activity);GO:0003985(acetyl-CoA C-acetyltransferase activity);GO:0003988(acetyl-CoA C-acyltransferase activity);GO:0005739(mitochondrion);GO:0006085(acetyl-CoA biosynthetic process);GO:0006550(isoleucine catabolic process);GO:0006635(fatty acid beta-oxidation);GO:0015936(coenzyme A metabolic process);GO:0015937(coenzyme A biosynthetic process);GO:0016453(C-acetyltransferase a…	00071(Fatty acid degradation);00072(Synthesis and degradation of ketone bodies);00280(Valine, leucine and isoleucine degradation);00310(Lysine degradation);00380(Tryptophan metabolism);00620(Pyruvate metabolism);00630(Glyoxylate and dicarboxylate metabolism);00640(Propanoate metabolism);00650(Butanoate metabolism);00900(Terpenoid backbone biosynthesis)	K00626	EC:2.3.1.9	acetyl-CoA acetyltransferase 1 [Source:VGNC Symbol;Acc:VGNC:25529]	protein_coding	15.67	12.0082	27.4007	28.0904	0.498787	-1.0035	3.03631e-08	2.84985e-07	down	yes
ENSBTAG00000006324	NAB2	ENSBTAT00000008295	GO:0001958(endochondral ossification);GO:0005634(nucleus);GO:0006355(regulation of transcription, DNA-templated);GO:0008134(transcription factor binding);GO:0014037(Schwann cell differentiation);GO:0016480(negative regulation of transcription by RNA polymerase III);GO:0042552(myelination);GO:0042802(identical protein binding);GO:0045682(regulation of epidermis development);GO:0045892(negative reg…	NA	K22388	NA	NGFI-A binding protein 2 [Source:VGNC Symbol;Acc:VGNC:31858]	protein_coding	11.3682	13.7819	21.7587	29.9793	0.486106	-1.04066	1.20814e-07	1.06174e-06	down	yes
ENSBTAG00000037651	S100A2	ENSBTAT00000000589;ENSBTAT00000084523;ENSBTAT00000072619	GO:0005509(calcium ion binding);GO:0042802(identical protein binding);GO:0043542(endothelial cell migration);GO:0046872(metal ion binding);GO:0046914(transition metal ion binding);GO:0046914(transition metal ion binding)	NA	NA	NA	S100 calcium binding protein A2 [Source:VGNC Symbol;Acc:VGNC:34242]	protein_coding	15.1562	19.4534	40.1887	35.8811	0.454971	-1.13615	1.60798e-07	1.39017e-06	down	yes
ENSBTAG00000002428	PPA2	ENSBTAT00000086411;ENSBTAT00000003165;ENSBTAT00000082889	GO:0000287(magnesium ion binding);GO:0004427(inorganic diphosphatase activity);GO:0004722(protein serine/threonine phosphatase activity);GO:0005737(cytoplasm);GO:0006796(phosphate-containing compound metabolic process);GO:0051881(regulation of mitochondrial membrane potential);GO:0051881(regulation of mitochondrial membrane potential)	00190(Oxidative phosphorylation);00190(Oxidative phosphorylation)	K01507	EC:3.6.1.1	pyrophosphatase (inorganic) 2 [Source:VGNC Symbol;Acc:VGNC:56353]	protein_coding	9.3634	10.6436	23.2486	19.0985	0.472452	-1.08176	1.90294e-07	1.62931e-06	down	yes
ENSBTAG00000013125	PLAUR	ENSBTAT00000017446;ENSBTAT00000070244	GO:0001934(positive regulation of protein phosphorylation);GO:0005102(signaling receptor binding);GO:0005886(plasma membrane);GO:0005887(integral component of plasma membrane);GO:0009986(cell surface);GO:0016020(membrane);GO:0019899(enzyme binding);GO:0019904(protein domain specific binding);GO:0030162(regulation of proteolysis);GO:0030377(urokinase plasminogen activator receptor activity);GO:003…	04610(Complement and coagulation cascades);05205(Proteoglycans in cancer);05205(Proteoglycans in cancer)	K03985	NA	plasminogen activator, urokinase receptor [Source:VGNC Symbol;Acc:VGNC:32976]	protein_coding	9.78052	9.22356	30.3351	17.712	0.39553	-1.33814	3.71877e-07	3.07931e-06	down	yes
ENSBTAG00000054776	TXNDC17	ENSBTAT00000077958	GO:0004601(peroxidase activity);GO:0005829(cytosol);GO:0033209(tumor necrosis factor-mediated signaling pathway);GO:0047134(protein-disulfide reductase activity);GO:0055114(oxidation-reduction process);GO:0098869(cellular oxidant detoxification)	NA	NA	NA	thioredoxin domain containing 17 [Source:NCBI gene;Acc:404159]	protein_coding	12.7644	10.2896	27.418	21.4467	0.471792	-1.08378	1.80157e-06	1.35452e-05	down	yes
ENSBTAG00000020747	ASS1	ENSBTAT00000027649;ENSBTAT00000074101;ENSBTAT00000071866	GO:0000050(urea cycle);GO:0000052(citrulline metabolic process);GO:0000053(argininosuccinate metabolic process);GO:0000166(nucleotide binding);GO:0004055(argininosuccinate synthase activity);GO:0005524(ATP binding);GO:0005737(cytoplasm);GO:0005739(mitochondrion);GO:0005829(cytosol);GO:0006526(arginine biosynthetic process);GO:0006531(aspartate metabolic process);GO:0007623(circadian rhythm);GO:00…	00220(Arginine biosynthesis);00250(Alanine, aspartate and glutamate metabolism);05418(Fluid shear stress and atherosclerosis);05418(Fluid shear stress and atherosclerosis)	K01940	EC:6.3.4.5	argininosuccinate synthase 1 [Source:VGNC Symbol;Acc:VGNC:26224]	protein_coding	10.4108	11.0367	26.689	17.5801	0.484479	-1.0455	5.97432e-06	4.11641e-05	down	yes
ENSBTAG00000005260	SPP1	ENSBTAT00000006929;ENSBTAT00000081763;ENSBTAT00000075931	GO:0001503(ossification);GO:0005615(extracellular space);GO:0005794(Golgi apparatus);GO:0006710(androgen catabolic process);GO:0007155(cell adhesion);GO:0033280(response to vitamin D);GO:0045893(positive regulation of transcription, DNA-templated);GO:0071394(cellular response to testosterone stimulus);GO:2000866(positive regulation of estradiol secretion);GO:2000866(positive regulation of estradi…	04151(PI3K-Akt signaling pathway);04371(Apelin signaling pathway);04510(Focal adhesion);04512(ECM-receptor interaction);04620(Toll-like receptor signaling pathway);05165(Human papillomavirus infection);05165(Human papillomavirus infection)	K06250	NA	secreted phosphoprotein 1 [Source:VGNC Symbol;Acc:VGNC:35232]	protein_coding	231.735	223.569	979.855	593.854	0.289319	-1.78927	7.1215e-06	4.82125e-05	down	yes
ENSBTAG00000001858	ENSBTAG00000001858	ENSBTAT00000002422	GO:0005741(mitochondrial outer membrane);GO:0008308(voltage-gated anion channel activity);GO:0055085(transmembrane transport);GO:0098656(anion transmembrane transport)	NA	NA	NA		protein_coding	8.20561	10.0154	23.9849	17.2838	0.441521	-1.17945	8.38533e-06	5.61362e-05	down	yes
ENSBTAG00000012654	CHCHD1	ENSBTAT00000016785	GO:0001650(fibrillar center);GO:0005654(nucleoplasm);GO:0005739(mitochondrion);GO:0005761(mitochondrial ribosome);GO:0005829(cytosol);GO:0032543(mitochondrial translation)	NA	NA	NA	coiled-coil-helix-coiled-coil-helix domain containing 1 [Source:VGNC Symbol;Acc:VGNC:27270]	protein_coding	12.598	15.6035	29.2327	27.7515	0.494901	-1.01479	1.94868e-05	0.000123112	down	yes
ENSBTAG00000013369	COL14A1	ENSBTAT00000017783;ENSBTAT00000077398	GO:0003429(growth plate cartilage chondrocyte morphogenesis);GO:0005515(protein binding);GO:0005615(extracellular space);GO:0031012(extracellular matrix);GO:0062023(collagen-containing extracellular matrix);GO:0062023(collagen-containing extracellular matrix)	04974(Protein digestion and absorption);04974(Protein digestion and absorption)	K08133	NA	collagen type XIV alpha 1 chain [Source:VGNC Symbol;Acc:VGNC:53851]	protein_coding	34.1624	35.6542	64.8764	110.776	0.397469	-1.33108	0.00116042	0.00502324	down	yes
ENSBTAG00000043544	ENSBTAG00000043544	ENSBTAT00000060555	NA	NA	NA	NA		Mt_tRNA	8.80872	9.85514	20.3941	51.0356	0.26129	-1.93628	0.00324927	0.0125258	down	yes
ENSBTAG00000018499	ANXA8L1	ENSBTAT00000046510;ENSBTAT00000068445	GO:0005509(calcium ion binding);GO:0005544(calcium-dependent phospholipid binding);GO:0005623(cell);GO:0007032(endosome organization);GO:0007596(blood coagulation);GO:0007599(hemostasis);GO:0016197(endosomal transport);GO:0046872(metal ion binding);GO:1900004(negative regulation of serine-type endopeptidase activity);GO:1900138(negative regulation of phospholipase A2 activity);GO:1900138(negative…	NA	K17096	NA	annexin A8-like 1 [Source:NCBI gene;Acc:281627]	protein_coding	47.2127	48.4492	75.7151	128.237	0.469041	-1.09221	0.00822595	0.0281103	down	yes
ENSBTAG00000048916	LIPG	ENSBTAT00000075023	GO:0004465(lipoprotein lipase activity);GO:0004620(phospholipase activity);GO:0005515(protein binding);GO:0005615(extracellular space);GO:0005769(early endosome);GO:0005794(Golgi apparatus);GO:0006629(lipid metabolic process);GO:0008970(phospholipase A1 activity);GO:0009986(cell surface);GO:0010983(positive regulation of high-density lipoprotein particle clearance);GO:0032376(positive regulation …	00561(Glycerolipid metabolism);04979(Cholesterol metabolism)	K22284	EC:3.1.1.3	lipase G, endothelial type [Source:NCBI gene;Acc:509808]	protein_coding	4.9379	4.5395	28.6551	9.483	0.248502	-2.00867	0.0110164	0.0361924	down	yes
ENSBTAG00000043554	ENSBTAG00000043554	ENSBTAT00000060574	NA	NA	NA	NA		Mt_tRNA	13.5044	7.62237	27.6833	32.1003	0.353388	-1.50068	0.0155187	0.0486994	down	yes

## Sheet: KO_LT vs WT_LT
gene_id	gene_name	transcript_id	GO	KEGG	KO_ENTRY	EC	Description	trans_type	FPKM.KO1_LT	FPKM.KO2_LT	FPKM.WT1_LT	FPKM.WT2_LT	fc	log2(fc)	pval	qval	regulation	significant
ENSBTAG00000001788	PDPN	ENSBTAT00000002341;ENSBTAT00000077710	GO:0016020(membrane);GO:0016021(integral component of membrane);GO:0016021(integral component of membrane)	NA	K16778	NA	podoplanin [Source:VGNC Symbol;Acc:VGNC:50142]	protein_coding	22.272	20.5684	140.718	142.593	0.151214	-2.72534	0	0	down	yes
ENSBTAG00000023652	PROS1	ENSBTAT00000032377;ENSBTAT00000078980	GO:0005509(calcium ion binding);GO:0005576(extracellular region);GO:0005615(extracellular space);GO:0007596(blood coagulation);GO:0007599(hemostasis);GO:0030195(negative regulation of blood coagulation);GO:0042730(fibrinolysis);GO:0042730(fibrinolysis)	04610(Complement and coagulation cascades);04610(Complement and coagulation cascades)	K03908	NA	protein S [Source:VGNC Symbol;Acc:VGNC:49565]	protein_coding	8.86421	7.98974	114.681	122.85	0.0709546	-3.81696	0	0	down	yes
ENSBTAG00000003880	EMILIN2	ENSBTAT00000005074;ENSBTAT00000080161	GO:0005515(protein binding);GO:0005576(extracellular region);GO:0010811(positive regulation of cell-substrate adhesion);GO:0031012(extracellular matrix);GO:0031012(extracellular matrix)	NA	NA	NA	elastin microfibril interfacer 2 [Source:VGNC Symbol;Acc:VGNC:28474]	protein_coding	1.71365	1.40487	52.1112	50.8159	0.0302984	-5.04462	0	0	down	yes
ENSBTAG00000043550	MT-CYB	ENSBTAT00000060567	GO:0005739(mitochondrion);GO:0005743(mitochondrial inner membrane);GO:0005750(mitochondrial respiratory chain complex III);GO:0006122(mitochondrial electron transport, ubiquinol to cytochrome c);GO:0008121(ubiquinol-cytochrome-c reductase activity);GO:0009055(electron transfer activity);GO:0016020(membrane);GO:0016021(integral component of membrane);GO:0016491(oxidoreductase activity);GO:0020037(…	00190(Oxidative phosphorylation);04260(Cardiac muscle contraction);04714(Thermogenesis);04932(Non-alcoholic fatty liver disease (NAFLD));05010(Alzheimer disease);05012(Parkinson disease);05016(Huntington disease)	K00412	NA	mitochondrially encoded cytochrome b [Source:VGNC Symbol;Acc:VGNC:55738]	protein_coding	655.285	695.126	1985.7	2014.54	0.337583	-1.56669	0	0	down	yes
ENSBTAG00000024947	TCAM1	ENSBTAT00000034769	GO:0005178(integrin binding);GO:0005887(integral component of plasma membrane);GO:0007155(cell adhesion);GO:0016020(membrane);GO:0016021(integral component of membrane);GO:0098609(cell-cell adhesion)	NA	NA	NA	testicular cell adhesion molecule 1 [Source:NCBI gene;Acc:616168]	protein_coding	0.799495	0.949485	39.0003	38.0874	0.0226882	-5.46192	0	0	down	yes
ENSBTAG00000015794	NES	ENSBTAT00000020974	GO:0000086(G2/M transition of mitotic cell cycle);GO:0005198(structural molecule activity);GO:0005737(cytoplasm);GO:0005882(intermediate filament);GO:0007399(nervous system development);GO:0019215(intermediate filament binding);GO:0032091(negative regulation of protein binding);GO:0043086(negative regulation of catalytic activity);GO:0043524(negative regulation of neuron apoptotic process);GO:004…	NA	K07609	NA	nestin [Source:VGNC Symbol;Acc:VGNC:32009]	protein_coding	9.91273	10.7152	85.9097	84.181	0.121276	-3.04364	0	0	down	yes
ENSBTAG00000032183	NELL2	ENSBTAT00000045616;ENSBTAT00000078630	GO:0005509(calcium ion binding);GO:0005515(protein binding);GO:0005576(extracellular region);GO:0005576(extracellular region)	NA	NA	NA	neural EGFL like 2 [Source:VGNC Symbol;Acc:VGNC:32003]	protein_coding	4.18677	3.86441	56.9857	58.3446	0.0698097	-3.84043	0	0	down	yes
ENSBTAG00000015505	FADS2	ENSBTAT00000020610	GO:0005783(endoplasmic reticulum);GO:0005789(endoplasmic reticulum membrane);GO:0006629(lipid metabolic process);GO:0006631(fatty acid metabolic process);GO:0006633(fatty acid biosynthetic process);GO:0006636(unsaturated fatty acid biosynthetic process);GO:0016020(membrane);GO:0016021(integral component of membrane);GO:0016213(linoleoyl-CoA desaturase activity);GO:0016491(oxidoreductase activity)…	00592(alpha-Linolenic acid metabolism);01040(Biosynthesis of unsaturated fatty acids);03320(PPAR signaling pathway)	K10226	EC:1.14.19.3	fatty acid desaturase 2 [Source:VGNC Symbol;Acc:VGNC:28702]	protein_coding	1.11904	1.39812	33.3559	38.1418	0.0352061	-4.82803	0	0	down	yes
ENSBTAG00000021211	DPT	ENSBTAT00000028263;ENSBTAT00000079584	GO:0005576(extracellular region);GO:0007155(cell adhesion);GO:0008285(negative regulation of cell population proliferation);GO:0030199(collagen fibril organization);GO:0030199(collagen fibril organization)	NA	NA	NA	dermatopontin [Source:VGNC Symbol;Acc:VGNC:28191]	protein_coding	0.957468	1.27678	70.2423	76.4106	0.0152349	-6.03647	0	0	down	yes
ENSBTAG00000033107	OSMR	ENSBTAT00000061133;ENSBTAT00000076512;ENSBTAT00000047019	GO:0004896(cytokine receptor activity);GO:0004924(oncostatin-M receptor activity);GO:0005515(protein binding);GO:0005900(oncostatin-M receptor complex);GO:0008284(positive regulation of cell population proliferation);GO:0009897(external side of plasma membrane);GO:0016020(membrane);GO:0016021(integral component of membrane);GO:0019221(cytokine-mediated signaling pathway);GO:0019955(cytokine bindi…	NA	NA	NA	oncostatin M receptor [Source:VGNC Symbol;Acc:VGNC:32475]	protein_coding	0.668091	0.726504	33.18	33.3494	0.0209621	-5.57607	0	0	down	yes
ENSBTAG00000021190	CDH2	ENSBTAT00000028238	GO:0000902(cell morphogenesis);GO:0005509(calcium ion binding);GO:0005737(cytoplasm);GO:0005886(plasma membrane);GO:0005887(integral component of plasma membrane);GO:0005911(cell-cell junction);GO:0005912(adherens junction);GO:0005913(cell-cell adherens junction);GO:0005916(fascia adherens);GO:0007043(cell-cell junction assembly);GO:0007155(cell adhesion);GO:0007156(homophilic cell adhesion via p…	04514(Cell adhesion molecules (CAMs));05412(Arrhythmogenic right ventricular cardiomyopathy (ARVC))	K06736	NA	cadherin 2 [Source:VGNC Symbol;Acc:VGNC:27098]	protein_coding	2.15385	1.8256	27.0626	25.5708	0.0756069	-3.72534	0	0	down	yes
ENSBTAG00000008062	DMRT2	ENSBTAT00000010604	GO:0000977(RNA polymerase II regulatory region sequence-specific DNA binding);GO:0003677(DNA binding);GO:0003700(DNA-binding transcription factor activity);GO:0005634(nucleus);GO:0006355(regulation of transcription, DNA-templated);GO:0014807(regulation of somitogenesis);GO:0042803(protein homodimerization activity);GO:0043565(sequence-specific DNA binding);GO:0045944(positive regulation of transc…	NA	K19489	NA	doublesex and mab-3 related transcription factor 2 [Source:VGNC Symbol;Acc:VGNC:28111]	protein_coding	0.68664	0.528215	31.7484	30.7192	0.0194478	-5.68425	0	0	down	yes
ENSBTAG00000014665	ADAMTS2	ENSBTAT00000019526;ENSBTAT00000086625;ENSBTAT00000082916	GO:0004222(metalloendopeptidase activity);GO:0005576(extracellular region);GO:0006508(proteolysis);GO:0007283(spermatogenesis);GO:0008233(peptidase activity);GO:0008237(metallopeptidase activity);GO:0008270(zinc ion binding);GO:0016485(protein processing);GO:0016787(hydrolase activity);GO:0030199(collagen fibril organization);GO:0030324(lung development);GO:0030574(collagen catabolic process);GO:…	NA	K08618	EC:3.4.24.14	ADAM metallopeptidase with thrombospondin type 1 motif 2 [Source:VGNC Symbol;Acc:VGNC:25624]	protein_coding	9.9004	10.2711	62.4917	56.6459	0.169313	-2.56224	0	0	down	yes
ENSBTAG00000024269	TGFBR3	ENSBTAT00000073945;ENSBTAT00000033522;ENSBTAT00000076281	GO:0001837(epithelial to mesenchymal transition);GO:0005024(transforming growth factor beta-activated receptor activity);GO:0005114(type II transforming growth factor beta receptor binding);GO:0005576(extracellular region);GO:0006955(immune response);GO:0007179(transforming growth factor beta receptor signaling pathway);GO:0009897(external side of plasma membrane);GO:0015026(coreceptor activity);…	NA	K05843	NA	transforming growth factor beta receptor 3 [Source:VGNC Symbol;Acc:VGNC:49979]	protein_coding	3.22361	3.44306	66.823	66.8611	0.0498689	-4.32572	0	0	down	yes
ENSBTAG00000003505	DCN	ENSBTAT00000004562	GO:0005515(protein binding);GO:0005518(collagen binding);GO:0005539(glycosaminoglycan binding);GO:0005576(extracellular region);GO:0010508(positive regulation of autophagy);GO:0010596(negative regulation of endothelial cell migration);GO:0014068(positive regulation of phosphatidylinositol 3-kinase signaling);GO:0016239(positive regulation of macroautophagy);GO:0016525(negative regulation of angio…	04350(TGF-beta signaling pathway);05205(Proteoglycans in cancer)	K04660	NA	decorin [Source:VGNC Symbol;Acc:VGNC:27918]	protein_coding	304.569	297.344	1695.92	1807.94	0.171786	-2.54132	0	0	down	yes
ENSBTAG00000008635	SULT1A1	ENSBTAT00000011388	GO:0004062(aryl sulfotransferase activity);GO:0005737(cytoplasm);GO:0006584(catecholamine metabolic process);GO:0006629(lipid metabolic process);GO:0008146(sulfotransferase activity);GO:0008202(steroid metabolic process);GO:0016740(transferase activity)	05204(Chemical carcinogenesis)	K01014	EC:2.8.2.1	sulfotransferase family, cytosolic, 1A, phenol-preferring, member 1 [Source:NCBI gene;Acc:282485]	protein_coding	4.76665	4.91014	85.6468	85.4185	0.0565678	-4.14387	0	0	down	yes
ENSBTAG00000009725	AOX1	ENSBTAT00000012827;ENSBTAT00000075745	GO:0004031(aldehyde oxidase activity);GO:0004854(xanthine dehydrogenase activity);GO:0005506(iron ion binding);GO:0005829(cytosol);GO:0009055(electron transfer activity);GO:0009115(xanthine catabolic process);GO:0016491(oxidoreductase activity);GO:0017144(drug metabolic process);GO:0022900(electron transport chain);GO:0042802(identical protein binding);GO:0042803(protein homodimerization activity…	00280(Valine, leucine and isoleucine degradation);00350(Tyrosine metabolism);00380(Tryptophan metabolism);00750(Vitamin B6 metabolism);00760(Nicotinate and nicotinamide metabolism);00830(Retinol metabolism);00982(Drug metabolism - cytochrome P450);04630(Jak-STAT signaling pathway);04630(Jak-STAT signaling pathway)	K00157	EC:1.2.3.1	aldehyde oxidase 1 [Source:VGNC Symbol;Acc:VGNC:25974]	protein_coding	0.864024	0.935902	29.1044	29.8264	0.030543	-5.03301	0	0	down	yes
ENSBTAG00000013125	PLAUR	ENSBTAT00000017446;ENSBTAT00000070244	GO:0001934(positive regulation of protein phosphorylation);GO:0005102(signaling receptor binding);GO:0005886(plasma membrane);GO:0005887(integral component of plasma membrane);GO:0009986(cell surface);GO:0016020(membrane);GO:0019899(enzyme binding);GO:0019904(protein domain specific binding);GO:0030162(regulation of proteolysis);GO:0030377(urokinase plasminogen activator receptor activity);GO:003…	04610(Complement and coagulation cascades);05205(Proteoglycans in cancer);05205(Proteoglycans in cancer)	K03985	NA	plasminogen activator, urokinase receptor [Source:VGNC Symbol;Acc:VGNC:32976]	protein_coding	9.78052	9.22356	110.291	121.395	0.0820255	-3.60778	0	0	down	yes
ENSBTAG00000004840	C1S	ENSBTAT00000006358;ENSBTAT00000086353	GO:0004252(serine-type endopeptidase activity);GO:0005509(calcium ion binding);GO:0005615(extracellular space);GO:0006508(proteolysis);GO:0006958(complement activation, classical pathway);GO:0008233(peptidase activity);GO:0016787(hydrolase activity);GO:0042802(identical protein binding);GO:0042802(identical protein binding)	04610(Complement and coagulation cascades);05133(Pertussis);05150(Staphylococcus aureus infection);05322(Systemic lupus erythematosus);05322(Systemic lupus erythematosus)	K01331	EC:3.4.21.42	complement C1s [Source:VGNC Symbol;Acc:VGNC:26630]	protein_coding	6.59553	7.05353	60.5918	59.6877	0.113478	-3.13952	0	0	down	yes
ENSBTAG00000019338	IL13RA1	ENSBTAT00000025754	GO:0004896(cytokine receptor activity);GO:0005515(protein binding);GO:0009897(external side of plasma membrane);GO:0016020(membrane);GO:0016021(integral component of membrane);GO:0016515(interleukin-13 receptor activity);GO:0019221(cytokine-mediated signaling pathway);GO:0019955(cytokine binding);GO:0035772(interleukin-13-mediated signaling pathway);GO:0043235(receptor complex)	04060(Cytokine-cytokine receptor interaction);04630(Jak-STAT signaling pathway);05200(Pathways in cancer)	K05076	NA	interleukin 13 receptor subunit alpha 1 [Source:VGNC Symbol;Acc:VGNC:55053]	protein_coding	26.8856	26.0025	114.882	116.413	0.22866	-2.12872	0	0	down	yes
ENSBTAG00000000442	RBP4	ENSBTAT00000000566;ENSBTAT00000075398	GO:0001654(eye development);GO:0005501(retinoid binding);GO:0005576(extracellular region);GO:0005615(extracellular space);GO:0006094(gluconeogenesis);GO:0019841(retinol binding);GO:0030277(maintenance of gastrointestinal epithelium);GO:0032024(positive regulation of insulin secretion);GO:0032526(response to retinoic acid);GO:0034632(retinol transmembrane transporter activity);GO:0034633(retinol t…	NA	K18271	NA	retinol binding protein 4 [Source:VGNC Symbol;Acc:VGNC:33815]	protein_coding	11.9939	11.8146	105.183	110.273	0.110502	-3.17785	0	0	down	yes
ENSBTAG00000008723	CCBE1	ENSBTAT00000011491	GO:0001945(lymph vessel development);GO:0001946(lymphangiogenesis);GO:0002020(protease binding);GO:0003016(respiratory system process);GO:0005509(calcium ion binding);GO:0005518(collagen binding);GO:0005615(extracellular space);GO:0007585(respiratory gaseous exchange);GO:0010575(positive regulation of vascular endothelial growth factor production);GO:0010595(positive regulation of endothelial cel…	NA	K19638	NA	collagen and calcium binding EGF domains 1 [Source:VGNC Symbol;Acc:VGNC:26828]	protein_coding	1.35825	1.3399	60.1893	60.913	0.0222799	-5.48811	0	0	down	yes
ENSBTAG00000048916	LIPG	ENSBTAT00000075023	GO:0004465(lipoprotein lipase activity);GO:0004620(phospholipase activity);GO:0005515(protein binding);GO:0005615(extracellular space);GO:0005769(early endosome);GO:0005794(Golgi apparatus);GO:0006629(lipid metabolic process);GO:0008970(phospholipase A1 activity);GO:0009986(cell surface);GO:0010983(positive regulation of high-density lipoprotein particle clearance);GO:0032376(positive regulation …	00561(Glycerolipid metabolism);04979(Cholesterol metabolism)	K22284	EC:3.1.1.3	lipase G, endothelial type [Source:NCBI gene;Acc:509808]	protein_coding	4.9379	4.5395	95.783	105.135	0.0471704	-4.40597	0	0	down	yes
ENSBTAG00000007173	PDGFRA	ENSBTAT00000009441;ENSBTAT00000067659	GO:0000166(nucleotide binding);GO:0001553(luteinization);GO:0001701(in utero embryonic development);GO:0002244(hematopoietic progenitor cell differentiation);GO:0004672(protein kinase activity);GO:0004713(protein tyrosine kinase activity);GO:0004714(transmembrane receptor protein tyrosine kinase activity);GO:0005018(platelet-derived growth factor alpha-receptor activity);GO:0005021(vascular endot…	01521(EGFR tyrosine kinase inhibitor resistance);04010(MAPK signaling pathway);04014(Ras signaling pathway);04015(Rap1 signaling pathway);04020(Calcium signaling pathway);04072(Phospholipase D signaling pathway);04144(Endocytosis);04151(PI3K-Akt signaling pathway);04510(Focal adhesion);04540(Gap junction);04630(Jak-STAT signaling pathway);04810(Regulation of actin cytoskeleton);05163(Human cytome…	K04363	EC:2.7.10.1	platelet derived growth factor receptor alpha [Source:VGNC Symbol;Acc:VGNC:32692]	protein_coding	10.5517	10.0502	90.2876	92.4741	0.112726	-3.14911	0	0	down	yes
ENSBTAG00000020221	WNT5A	ENSBTAT00000026930	GO:0000187(activation of MAPK activity);GO:0001667(ameboidal-type cell migration);GO:0001736(establishment of planar polarity);GO:0001756(somitogenesis);GO:0001819(positive regulation of cytokine production);GO:0001837(epithelial to mesenchymal transition);GO:0001843(neural tube closure);GO:0001934(positive regulation of protein phosphorylation);GO:0001938(positive regulation of endothelial cell …	04150(mTOR signaling pathway);04310(Wnt signaling pathway);04360(Axon guidance);04390(Hippo signaling pathway);04550(Signaling pathways regulating pluripotency of stem cells);04916(Melanogenesis);04934(Cushing syndrome);05165(Human papillomavirus infection);05200(Pathways in cancer);05205(Proteoglycans in cancer);05217(Basal cell carcinoma);05224(Breast cancer);05225(Hepatocellular carcinoma);052…	K00444	NA	Wnt family member 5A [Source:VGNC Symbol;Acc:VGNC:36960]	protein_coding	16.6319	17.6955	104.594	101.578	0.166499	-2.58641	0	0	down	yes
ENSBTAG00000011824	OGN	ENSBTAT00000015694	GO:0005515(protein binding)	NA	K08126	NA	osteoglycin [Source:VGNC Symbol;Acc:VGNC:32414]	protein_coding	3.79093	4.19748	157.967	161.645	0.0249941	-5.32227	0	0	down	yes
ENSBTAG00000037811	CCL2	ENSBTAT00000013146	GO:0000165(MAPK cascade);GO:0002548(monocyte chemotaxis);GO:0005125(cytokine activity);GO:0005576(extracellular region);GO:0005615(extracellular space);GO:0006935(chemotaxis);GO:0006954(inflammatory response);GO:0006955(immune response);GO:0007010(cytoskeleton organization);GO:0007186(G protein-coupled receptor signaling pathway);GO:0008009(chemokine activity);GO:0008360(regulation of cell shape)…	04060(Cytokine-cytokine receptor interaction);04062(Chemokine signaling pathway);04621(NOD-like receptor signaling pathway);04657(IL-17 signaling pathway);04668(TNF signaling pathway);04933(AGE-RAGE signaling pathway in diabetic complications);05142(Chagas disease (American trypanosomiasis));05144(Malaria);05163(Human cytomegalovirus infection);05164(Influenza A);05168(Herpes simplex virus 1 infe…	K14624	NA	chemokine (C-C motif) ligand 2 [Source:NCBI gene;Acc:281043]	protein_coding	8.5981	8.76902	284.698	321.327	0.0286574	-5.12495	0	0	down	yes
ENSBTAG00000004556	SLC2A3	ENSBTAT00000042889	GO:0005215(transporter activity);GO:0005355(glucose transmembrane transporter activity);GO:0008643(carbohydrate transport);GO:0016020(membrane);GO:0016021(integral component of membrane);GO:0022857(transmembrane transporter activity);GO:0055085(transmembrane transport);GO:1904659(glucose transmembrane transport)	NA	K08142	NA	solute carrier family 2 member 3 [Source:NCBI gene;Acc:282358]	protein_coding	18.7239	17.7647	87.6593	91.98	0.203121	-2.29959	0	0	down	yes
ENSBTAG00000055207	SCD	ENSBTAT00000078682	GO:0004768(stearoyl-CoA 9-desaturase activity);GO:0005506(iron ion binding);GO:0005623(cell);GO:0005730(nucleolus);GO:0005783(endoplasmic reticulum);GO:0005789(endoplasmic reticulum membrane);GO:0006629(lipid metabolic process);GO:0006631(fatty acid metabolic process);GO:0006633(fatty acid biosynthetic process);GO:0006636(unsaturated fatty acid biosynthetic process);GO:0016020(membrane);GO:001602…	01040(Biosynthesis of unsaturated fatty acids);03320(PPAR signaling pathway);04152(AMPK signaling pathway)	K00507	EC:1.14.19.1	stearoyl-CoA desaturase [Source:NCBI gene;Acc:280924]	protein_coding	4.73281	5.51276	68.0339	70.8645	0.073763	-3.76096	0	0	down	yes
ENSBTAG00000000604	GPNMB	ENSBTAT00000000796;ENSBTAT00000067314	GO:0001818(negative regulation of cytokine production);GO:0001934(positive regulation of protein phosphorylation);GO:0005178(integrin binding);GO:0005887(integral component of plasma membrane);GO:0007155(cell adhesion);GO:0007165(signal transduction);GO:0007267(cell-cell signaling);GO:0008201(heparin binding);GO:0010469(regulation of signaling receptor activity);GO:0016020(membrane);GO:0016021(in…	NA	K20732	NA	glycoprotein nmb [Source:VGNC Symbol;Acc:VGNC:29541]	protein_coding	30.1809	28.0229	194.201	198.493	0.148217	-2.75422	0	0	down	yes
ENSBTAG00000009513	TGFBI	ENSBTAT00000076090;ENSBTAT00000012519	GO:0001525(angiogenesis);GO:0005178(integrin binding);GO:0005515(protein binding);GO:0005518(collagen binding);GO:0005576(extracellular region);GO:0005615(extracellular space);GO:0005802(trans-Golgi network);GO:0007155(cell adhesion);GO:0008283(cell population proliferation);GO:0030198(extracellular matrix organization);GO:0031012(extracellular matrix);GO:0050839(cell adhesion molecule binding);G…	NA	K19519	NA	transforming growth factor beta induced [Source:VGNC Symbol;Acc:VGNC:52886]	protein_coding	79.9063	86.263	423.094	433.426	0.194005	-2.36583	0	0	down	yes
ENSBTAG00000009812	CXCL5	ENSBTAT00000012939	GO:0005125(cytokine activity);GO:0005576(extracellular region);GO:0005615(extracellular space);GO:0006935(chemotaxis);GO:0006952(defense response);GO:0006954(inflammatory response);GO:0006955(immune response);GO:0008009(chemokine activity);GO:0008201(heparin binding);GO:0010469(regulation of signaling receptor activity);GO:0030593(neutrophil chemotaxis);GO:0030595(leukocyte chemotaxis);GO:0042119…	04060(Cytokine-cytokine receptor interaction);04062(Chemokine signaling pathway);04657(IL-17 signaling pathway);05133(Pertussis);05323(Rheumatoid arthritis)	K05506	NA	chemokine (C-X-C motif) ligand 5 [Source:NCBI gene;Acc:281735]	protein_coding	15.9187	15.568	179.249	192.681	0.0846577	-3.56222	0	0	down	yes
ENSBTAG00000015441	ACTG2	ENSBTAT00000020520	GO:0000166(nucleotide binding);GO:0005524(ATP binding);GO:0005737(cytoplasm);GO:0005856(cytoskeleton);GO:0010628(positive regulation of gene expression);GO:0030027(lamellipodium);GO:0030175(filopodium);GO:0032982(myosin filament);GO:0044297(cell body);GO:0071944(cell periphery);GO:0090131(mesenchyme migration)	04270(Vascular smooth muscle contraction)	K12315	NA	actin, gamma 2, smooth muscle, enteric [Source:NCBI gene;Acc:281595]	protein_coding	15.2925	15.9785	454.442	469.904	0.0338304	-4.88554	0	0	down	yes
ENSBTAG00000000310	MFAP5	ENSBTAT00000079286;ENSBTAT00000071514;ENSBTAT00000066989;ENSBTAT00000000398	GO:0001527(microfibril);GO:0001527(microfibril)	NA	NA	NA	microfibril associated protein 5 [Source:VGNC Symbol;Acc:VGNC:31425]	protein_coding	3.58435	3.26524	129.132	145.167	0.0249712	-5.32359	0	0	down	yes
ENSBTAG00000017733	CA2	ENSBTAT00000023581;ENSBTAT00000070385	GO:0002009(morphogenesis of an epithelium);GO:0004064(arylesterase activity);GO:0004089(carbonate dehydratase activity);GO:0005737(cytoplasm);GO:0005829(cytosol);GO:0005886(plasma membrane);GO:0008270(zinc ion binding);GO:0015670(carbon dioxide transport);GO:0032230(positive regulation of synaptic transmission, GABAergic);GO:0032849(positive regulation of cellular pH reduction);GO:0038166(angiote…	00910(Nitrogen metabolism);04964(Proximal tubule bicarbonate reclamation);04966(Collecting duct acid secretion);04971(Gastric acid secretion);04972(Pancreatic secretion);04976(Bile secretion);04976(Bile secretion)	K18245	EC:4.2.1.1	carbonic anhydrase II [Source:NCBI gene;Acc:280740]	protein_coding	9.09789	7.74055	127.732	129.233	0.0655281	-3.93174	0	0	down	yes
ENSBTAG00000002215	GFPT2	ENSBTAT00000002867;ENSBTAT00000080457	GO:0004360(glutamine-fructose-6-phosphate transaminase (isomerizing) activity);GO:0006002(fructose 6-phosphate metabolic process);GO:0006047(UDP-N-acetylglucosamine metabolic process);GO:0006048(UDP-N-acetylglucosamine biosynthetic process);GO:0006487(protein N-linked glycosylation);GO:0006541(glutamine metabolic process);GO:0008483(transaminase activity);GO:0016740(transferase activity);GO:00973…	00250(Alanine, aspartate and glutamate metabolism);00520(Amino sugar and nucleotide sugar metabolism);04931(Insulin resistance);04931(Insulin resistance)	K00820	EC:2.6.1.16	glutamine-fructose-6-phosphate transaminase 2 [Source:VGNC Symbol;Acc:VGNC:29331]	protein_coding	5.68227	6.03445	53.3504	50.9242	0.112364	-3.15375	0	0	down	yes
ENSBTAG00000001116	P4HA2	ENSBTAT00000064203;ENSBTAT00000001479;ENSBTAT00000001477	GO:0004656(procollagen-proline 4-dioxygenase activity);GO:0005506(iron ion binding);GO:0005515(protein binding);GO:0005654(nucleoplasm);GO:0005783(endoplasmic reticulum);GO:0005829(cytosol);GO:0016491(oxidoreductase activity);GO:0016702(oxidoreductase activity, acting on single donors with incorporation of molecular oxygen, incorporation of two atoms of oxygen);GO:0016705(oxidoreductase activity,…	00330(Arginine and proline metabolism);00330(Arginine and proline metabolism)	K00472	EC:1.14.11.2	prolyl 4-hydroxylase subunit alpha 2 [Source:VGNC Symbol;Acc:VGNC:32536]	protein_coding	141.378	140.66	374.218	387.75	0.370144	-1.43384	1e-302	3e-300	down	yes
ENSBTAG00000013912	TXNRD1	ENSBTAT00000018473	GO:0001650(fibrillar center);GO:0001707(mesoderm formation);GO:0004791(thioredoxin-disulfide reductase activity);GO:0005634(nucleus);GO:0005654(nucleoplasm);GO:0005737(cytoplasm);GO:0005739(mitochondrion);GO:0005829(cytosol);GO:0007369(gastrulation);GO:0008283(cell population proliferation);GO:0009055(electron transfer activity);GO:0016491(oxidoreductase activity);GO:0016668(oxidoreductase activi…	00450(Selenocompound metabolism);05200(Pathways in cancer);05225(Hepatocellular carcinoma)	K22182	EC:1.8.1.9	thioredoxin reductase 1 [Source:VGNC Symbol;Acc:VGNC:36545]	protein_coding	40.5944	40.3736	131.993	128.839	0.310422	-1.6877	2.53303e-287	4.22926e-285	down	yes
ENSBTAG00000011839	HMGCS1	ENSBTAT00000085392;ENSBTAT00000015713	GO:0003824(catalytic activity);GO:0004421(hydroxymethylglutaryl-CoA synthase activity);GO:0005829(cytosol);GO:0006084(acetyl-CoA metabolic process);GO:0006629(lipid metabolic process);GO:0006694(steroid biosynthetic process);GO:0008202(steroid metabolic process);GO:0008299(isoprenoid biosynthetic process);GO:0010142(farnesyl diphosphate biosynthetic process, mevalonate pathway);GO:0016126(sterol …	00072(Synthesis and degradation of ketone bodies);00280(Valine, leucine and isoleucine degradation);00650(Butanoate metabolism);00900(Terpenoid backbone biosynthesis);00900(Terpenoid backbone biosynthesis)	K01641	EC:2.3.3.10	3-hydroxy-3-methylglutaryl-CoA synthase 1 [Source:VGNC Symbol;Acc:VGNC:29880]	protein_coding	11.9519	11.5817	58.5944	65.9914	0.188895	-2.40435	1.64541e-281	2.67558e-279	down	yes
ENSBTAG00000052518	TUBB4B	ENSBTAT00000074704	GO:0003725(double-stranded RNA binding);GO:0003924(GTPase activity);GO:0005200(structural constituent of cytoskeleton);GO:0005525(GTP binding);GO:0005874(microtubule);GO:0007017(microtubule-based process)	04145(Phagosome);04540(Gap junction)	K07375	NA	tubulin beta 4B class IVb [Source:NCBI gene;Acc:539149]	protein_coding	9.13804	8.83278	42.6374	43.7794	0.207955	-2.26566	1.36611e-259	2.06019e-257	down	yes
ENSBTAG00000004688	DHCR24	ENSBTAT00000006153;ENSBTAT00000080856	GO:0000246(delta24(24-1) sterol reductase activity);GO:0005634(nucleus);GO:0005737(cytoplasm);GO:0005783(endoplasmic reticulum);GO:0006695(cholesterol biosynthetic process);GO:0006979(response to oxidative stress);GO:0008104(protein localization);GO:0008202(steroid metabolic process);GO:0008203(cholesterol metabolic process);GO:0009888(tissue development);GO:0016020(membrane);GO:0016021(integral …	00100(Steroid biosynthesis);00100(Steroid biosynthesis)	K09828	1.3.1.-;EC:1.3.1.72	24-dehydrocholesterol reductase [Source:VGNC Symbol;Acc:VGNC:28033]	protein_coding	2.65708	2.55125	26.9802	27.6742	0.0952956	-3.39145	7.28004e-254	1.08045e-251	down	yes
ENSBTAG00000001745	LUM	ENSBTAT00000002279	GO:0005515(protein binding);GO:0005518(collagen binding);GO:0005576(extracellular region);GO:0005583(fibrillar collagen trimer);GO:0007601(visual perception);GO:0030199(collagen fibril organization);GO:0031012(extracellular matrix);GO:0032914(positive regulation of transforming growth factor beta1 production);GO:0045944(positive regulation of transcription by RNA polymerase II);GO:0062023(collage…	05205(Proteoglycans in cancer)	K08122	NA	lumican [Source:VGNC Symbol;Acc:VGNC:31081]	protein_coding	922.995	852.412	2455.17	2637.89	0.348593	-1.52038	1.84523e-253	2.71699e-251	down	yes
ENSBTAG00000020884	CASP4	ENSBTAT00000027820;ENSBTAT00000052006	GO:0002376(immune system process);GO:0004197(cysteine-type endopeptidase activity);GO:0005576(extracellular region);GO:0005737(cytoplasm);GO:0005739(mitochondrion);GO:0005783(endoplasmic reticulum);GO:0005789(endoplasmic reticulum membrane);GO:0005829(cytosol);GO:0006508(proteolysis);GO:0006915(apoptotic process);GO:0006919(activation of cysteine-type endopeptidase activity involved in apoptotic …	04621(NOD-like receptor signaling pathway);04621(NOD-like receptor signaling pathway)	K04394	3.4.22.64;EC:3.4.22.57	caspase 4, apoptosis-related cysteine peptidase [Source:NCBI gene;Acc:338039]	protein_coding	0.345055	0.45063	29.5706	32.1842	0.0128846	-6.27821	8.22934e-253	1.20225e-250	down	yes
ENSBTAG00000046277	RGS4	ENSBTAT00000065520	GO:0005096(GTPase activator activity);GO:0005634(nucleus);GO:0005737(cytoplasm);GO:0007186(G protein-coupled receptor signaling pathway);GO:0009968(negative regulation of signal transduction);GO:0043547(positive regulation of GTPase activity)	NA	K16449	NA	regulator of G protein signaling 4 [Source:VGNC Symbol;Acc:VGNC:54394]	protein_coding	6.14955	5.41072	41.3599	41.3	0.139853	-2.83801	1.6607e-236	2.17168e-234	down	yes
ENSBTAG00000014127	PTGS2	ENSBTAT00000018774	GO:0000212(meiotic spindle organization);GO:0001516(prostaglandin biosynthetic process);GO:0001550(ovarian cumulus expansion);GO:0001934(positive regulation of protein phosphorylation);GO:0004601(peroxidase activity);GO:0004666(prostaglandin-endoperoxide synthase activity);GO:0005737(cytoplasm);GO:0005783(endoplasmic reticulum);GO:0006954(inflammatory response);GO:0006979(response to oxidative st…	00590(Arachidonic acid metabolism);04064(NF-kappa B signaling pathway);04370(VEGF signaling pathway);04625(C-type lectin receptor signaling pathway);04657(IL-17 signaling pathway);04668(TNF signaling pathway);04723(Retrograde endocannabinoid signaling);04726(Serotonergic synapse);04913(Ovarian steroidogenesis);04921(Oxytocin signaling pathway);04923(Regulation of lipolysis in adipocytes);05140(Le…	K11987	EC:1.14.99.1	prostaglandin-endoperoxide synthase 2 [Source:VGNC Symbol;Acc:VGNC:33512]	protein_coding	1.08352	0.790039	158.794	179.915	0.00553148	-7.49812	3.26951e-229	4.10334e-227	down	yes
ENSBTAG00000008541	MGST1	ENSBTAT00000011257	GO:0004364(glutathione transferase activity);GO:0004602(glutathione peroxidase activity);GO:0005739(mitochondrion);GO:0006749(glutathione metabolic process);GO:0016020(membrane);GO:0016021(integral component of membrane);GO:0055114(oxidation-reduction process);GO:0071449(cellular response to lipid hydroperoxide);GO:0098869(cellular oxidant detoxification)	00480(Glutathione metabolism);00980(Metabolism of xenobiotics by cytochrome P450);00982(Drug metabolism - cytochrome P450);00983(Drug metabolism - other enzymes);01524(Platinum drug resistance);05200(Pathways in cancer);05204(Chemical carcinogenesis);05225(Hepatocellular carcinoma);05418(Fluid shear stress and atherosclerosis)	K00799	EC:2.5.1.18	microsomal glutathione S-transferase 1 [Source:VGNC Symbol;Acc:VGNC:31451]	protein_coding	4.52213	4.15371	49.6765	48.8453	0.0880601	-3.50537	1.63556e-217	1.93576e-215	down	yes
ENSBTAG00000006963	RPL12	ENSBTAT00000009152	GO:0000027(ribosomal large subunit assembly);GO:0003723(RNA binding);GO:0003735(structural constituent of ribosome);GO:0005840(ribosome);GO:0006412(translation);GO:0015934(large ribosomal subunit);GO:0019843(rRNA binding);GO:0022625(cytosolic large ribosomal subunit);GO:0070180(large ribosomal subunit rRNA binding)	03010(Ribosome)	K02870	NA	ribosomal protein L12 [Source:NCBI gene;Acc:404133]	protein_coding	297.542	309.384	855.054	901.4	0.345541	-1.53307	8.11786e-214	9.31313e-212	down	yes
ENSBTAG00000010484	LRRN4CL	ENSBTAT00000013854	GO:0005515(protein binding);GO:0016020(membrane);GO:0016021(integral component of membrane)	NA	NA	NA	LRRN4 C-terminal like [Source:VGNC Symbol;Acc:VGNC:31042]	protein_coding	11.9569	14.2876	96.0951	86.5186	0.143716	-2.79871	4.72419e-211	5.25847e-209	down	yes
ENSBTAG00000004976	CDCA7L	ENSBTAT00000075947;ENSBTAT00000085816	GO:0001650(fibrillar center);GO:0005634(nucleus);GO:0005730(nucleolus);GO:0005829(cytosol);GO:0006355(regulation of transcription, DNA-templated);GO:0008284(positive regulation of cell population proliferation);GO:0008284(positive regulation of cell population proliferation)	NA	NA	NA	cell division cycle associated 7 like [Source:VGNC Symbol;Acc:VGNC:27087]	protein_coding	3.01732	2.41158	32.2641	29.4317	0.0879945	-3.50644	1.97457e-209	2.18487e-207	down	yes
ENSBTAG00000011207	CNN1	ENSBTAT00000014883	GO:0003779(actin binding);GO:0005515(protein binding);GO:0005516(calmodulin binding);GO:0005856(cytoskeleton);GO:0031032(actomyosin structure organization);GO:1904706(negative regulation of vascular smooth muscle cell proliferation)	NA	NA	NA	calponin 1 [Source:VGNC Symbol;Acc:VGNC:27508]	protein_coding	30.9661	26.7858	138.939	141.012	0.206293	-2.27723	1.41881e-200	1.50749e-198	down	yes
ENSBTAG00000011358	IER3	ENSBTAT00000015092	GO:0005634(nucleus);GO:0043066(negative regulation of apoptotic process);GO:2001020(regulation of response to DNA damage stimulus)	NA	NA	NA	immediate early response 3 [Source:VGNC Symbol;Acc:VGNC:30039]	protein_coding	150.888	152.332	440.772	489.027	0.326113	-1.61655	5.87735e-190	5.97318e-188	down	yes
ENSBTAG00000014239	CCNB1	ENSBTAT00000025670	GO:0000079(regulation of cyclin-dependent protein serine/threonine kinase activity);GO:0000278(mitotic cell cycle);GO:0000307(cyclin-dependent protein kinase holoenzyme complex);GO:0004672(protein kinase activity);GO:0005634(nucleus);GO:0005737(cytoplasm);GO:0005759(mitochondrial matrix);GO:0005813(centrosome);GO:0005815(microtubule organizing center);GO:0005856(cytoskeleton);GO:0006468(protein p…	04068(FoxO signaling pathway);04110(Cell cycle);04114(Oocyte meiosis);04115(p53 signaling pathway);04218(Cellular senescence);04914(Progesterone-mediated oocyte maturation);05170(Human immunodeficiency virus 1 infection)	K05868	NA	cyclin B1 [Source:VGNC Symbol;Acc:VGNC:26958]	protein_coding	0.3525	0.515908	28.5646	30.9266	0.0145972	-6.09816	1.83742e-187	1.82765e-185	down	yes
ENSBTAG00000023659	MT2A	ENSBTAT00000034373	GO:0005634(nucleus);GO:0005737(cytoplasm);GO:0006882(cellular zinc ion homeostasis);GO:0007263(nitric oxide mediated signal transduction);GO:0008144(drug binding);GO:0008270(zinc ion binding);GO:0009617(response to bacterium);GO:0010273(detoxification of copper ion);GO:0035690(cellular response to drug);GO:0036016(cellular response to interleukin-3);GO:0036018(cellular response to erythropoietin)…	04978(Mineral absorption)	K14739	NA	metallothionein 2A [Source:NCBI gene;Acc:404070]	protein_coding	1.6595	1.03245	75.0633	81.2958	0.0172165	-5.86007	2.68466e-185	2.62844e-183	down	yes
ENSBTAG00000001992	CYP51A1	ENSBTAT00000002582	GO:0004497(monooxygenase activity);GO:0005506(iron ion binding);GO:0005783(endoplasmic reticulum);GO:0005789(endoplasmic reticulum membrane);GO:0005886(plasma membrane);GO:0006629(lipid metabolic process);GO:0006694(steroid biosynthetic process);GO:0006695(cholesterol biosynthetic process);GO:0008202(steroid metabolic process);GO:0008203(cholesterol metabolic process);GO:0008398(sterol 14-demethy…	00100(Steroid biosynthesis)	K05917	EC:1.14.14.154	cytochrome P450, family 51, subfamily A, polypeptide 1 [Source:NCBI gene;Acc:505060]	protein_coding	8.28909	7.93793	45.2654	51.2986	0.168044	-2.57309	1.66321e-183	1.6032e-181	down	yes
ENSBTAG00000006288	VSTM4	ENSBTAT00000008254	GO:0016020(membrane);GO:0016021(integral component of membrane)	NA	NA	NA	V-set and transmembrane domain containing 4 [Source:VGNC Symbol;Acc:VGNC:54511]	protein_coding	3.26723	3.9162	28.215	28.7509	0.126101	-2.98735	1.19443e-180	1.12807e-178	down	yes
ENSBTAG00000021162	CKAP2	ENSBTAT00000052675;ENSBTAT00000072918;ENSBTAT00000075334	GO:0000281(mitotic cytokinesis);GO:0005813(centrosome);GO:0005829(cytosol);GO:0005881(cytoplasmic microtubule);GO:0007026(negative regulation of microtubule depolymerization);GO:0015630(microtubule cytoskeleton);GO:0045944(positive regulation of transcription by RNA polymerase II);GO:0045944(positive regulation of transcription by RNA polymerase II)	NA	K16769	NA	cytoskeleton associated protein 2 [Source:VGNC Symbol;Acc:VGNC:27380]	protein_coding	3.931	3.12094	31.3277	32.1938	0.111016	-3.17115	1.24364e-180	1.16865e-178	down	yes
ENSBTAG00000006194	FOSL1	ENSBTAT00000008136	GO:0000977(RNA polymerase II regulatory region sequence-specific DNA binding);GO:0000978(RNA polymerase II proximal promoter sequence-specific DNA binding);GO:0001701(in utero embryonic development);GO:0003677(DNA binding);GO:0003700(DNA-binding transcription factor activity);GO:0005634(nucleus);GO:0005654(nucleoplasm);GO:0006355(regulation of transcription, DNA-templated);GO:0006357(regulation o…	04310(Wnt signaling pathway);04380(Osteoclast differentiation);04657(IL-17 signaling pathway);05166(Human T-cell leukemia virus 1 infection)	K04502	NA	FOS like 1, AP-1 transcription factor subunit [Source:VGNC Symbol;Acc:VGNC:29075]	protein_coding	21.8081	20.1683	86.835	86.449	0.242241	-2.04549	1.0117e-178	9.45942e-177	down	yes
ENSBTAG00000024909	H3F3B	ENSBTAT00000034695	GO:0000786(nucleosome);GO:0003677(DNA binding);GO:0005634(nucleus);GO:0005694(chromosome);GO:0031492(nucleosomal DNA binding);GO:0046982(protein heterodimerization activity)	05034(Alcoholism);05202(Transcriptional misregulation in cancer);05322(Systemic lupus erythematosus)	K11253	NA	H3 histone, family 3B [Source:NCBI gene;Acc:617051]	protein_coding	175.546	174.155	390.939	404.808	0.439463	-1.18619	1.09472e-177	1.00349e-175	down	yes
ENSBTAG00000004587	DUSP6	ENSBTAT00000006022	GO:0000188(inactivation of MAPK activity);GO:0001933(negative regulation of protein phosphorylation);GO:0004721(phosphoprotein phosphatase activity);GO:0004725(protein tyrosine phosphatase activity);GO:0005737(cytoplasm);GO:0005829(cytosol);GO:0006470(protein dephosphorylation);GO:0008138(protein tyrosine/serine/threonine phosphatase activity);GO:0016311(dephosphorylation);GO:0016787(hydrolase ac…	04010(MAPK signaling pathway);05202(Transcriptional misregulation in cancer);05221(Acute myeloid leukemia)	K21946	3.1.3.48;EC:3.1.3.16	dual specificity phosphatase 6 [Source:VGNC Symbol;Acc:VGNC:28262]	protein_coding	9.12727	9.02238	52.7845	60.0021	0.16092	-2.63558	1.90538e-177	1.73808e-175	down	yes
ENSBTAG00000015549	PCDH18	ENSBTAT00000020655	GO:0005509(calcium ion binding);GO:0005886(plasma membrane);GO:0005887(integral component of plasma membrane);GO:0007155(cell adhesion);GO:0007156(homophilic cell adhesion via plasma membrane adhesion molecules);GO:0007399(nervous system development);GO:0007420(brain development);GO:0016020(membrane);GO:0016021(integral component of membrane)	NA	K16499	NA	protocadherin 18 [Source:VGNC Symbol;Acc:VGNC:32619]	protein_coding	9.30289	8.8136	33.8728	35.4076	0.261495	-1.93514	2.12222e-171	1.81213e-169	down	yes
ENSBTAG00000011324	EMILIN1	ENSBTAT00000015049	GO:0003180(aortic valve morphogenesis);GO:0005515(protein binding);GO:0005576(extracellular region);GO:0005581(collagen trimer);GO:0005615(extracellular space);GO:0007160(cell-matrix adhesion);GO:0010628(positive regulation of gene expression);GO:0010629(negative regulation of gene expression);GO:0010811(positive regulation of cell-substrate adhesion);GO:0016477(cell migration);GO:0016525(negativ…	NA	NA	NA	elastin microfibril interfacer 1 [Source:VGNC Symbol;Acc:VGNC:28473]	protein_coding	22.8633	22.0934	75.0735	69.3351	0.311316	-1.68355	2.16495e-171	1.84021e-169	down	yes
ENSBTAG00000016315	COTL1	ENSBTAT00000021704	GO:0003779(actin binding);GO:0005622(intracellular);GO:0005634(nucleus);GO:0005737(cytoplasm);GO:0005856(cytoskeleton);GO:0019899(enzyme binding);GO:0050832(defense response to fungus)	NA	NA	NA	coactosin like F-actin binding protein 1 [Source:VGNC Symbol;Acc:VGNC:27626]	protein_coding	5.83587	7.05369	58.9837	53.0353	0.115066	-3.11947	1.27732e-170	1.07594e-168	down	yes
ENSBTAG00000019036	ARHGAP28	ENSBTAT00000025337;ENSBTAT00000081932;ENSBTAT00000083568;ENSBTAT00000075956	GO:0005096(GTPase activator activity);GO:0005737(cytoplasm);GO:0007165(signal transduction);GO:0030833(regulation of actin filament polymerization);GO:0032956(regulation of actin cytoskeleton organization);GO:0043547(positive regulation of GTPase activity);GO:0051056(regulation of small GTPase mediated signal transduction);GO:0051497(negative regulation of stress fiber assembly);GO:1904425(negati…	NA	K20639	NA	Rho GTPase activating protein 28 [Source:VGNC Symbol;Acc:VGNC:26086]	protein_coding	4.72833	5.27101	24.8384	24.4327	0.202946	-2.30083	7.34738e-163	6.07947e-161	down	yes
ENSBTAG00000018784	CTSZ	ENSBTAT00000025007;ENSBTAT00000080993	GO:0004180(carboxypeptidase activity);GO:0004197(cysteine-type endopeptidase activity);GO:0005615(extracellular space);GO:0005764(lysosome);GO:0005783(endoplasmic reticulum);GO:0006508(proteolysis);GO:0008233(peptidase activity);GO:0008234(cysteine-type peptidase activity);GO:0010757(negative regulation of plasminogen activation);GO:0016787(hydrolase activity);GO:0031410(cytoplasmic vesicle);GO:0…	04142(Lysosome);04210(Apoptosis);04210(Apoptosis)	K08568	EC:3.4.18.1	cathepsin Z [Source:VGNC Symbol;Acc:VGNC:27820]	protein_coding	21.7435	20.3947	80.0863	77.5983	0.267231	-1.90384	6.3409e-162	5.22356e-160	down	yes
ENSBTAG00000017258	ACSL3	ENSBTAT00000022939	GO:0001676(long-chain fatty acid metabolic process);GO:0003824(catalytic activity);GO:0004467(long-chain fatty acid-CoA ligase activity);GO:0005783(endoplasmic reticulum);GO:0005794(Golgi apparatus);GO:0005811(lipid droplet);GO:0016020(membrane);GO:0016021(integral component of membrane);GO:0019901(protein kinase binding);GO:0019904(protein domain specific binding);GO:0034379(very-low-density lip…	00061(Fatty acid biosynthesis);00071(Fatty acid degradation);03320(PPAR signaling pathway);04146(Peroxisome);04216(Ferroptosis);04714(Thermogenesis);04920(Adipocytokine signaling pathway)	K01897	EC:6.2.1.3	acyl-CoA synthetase long chain family member 3 [Source:VGNC Symbol;Acc:VGNC:25565]	protein_coding	8.92748	8.89435	35.9426	40.0791	0.234431	-2.09277	2.41537e-161	1.98103e-159	down	yes
ENSBTAG00000007374	LHFPL2	ENSBTAT00000009698;ENSBTAT00000067657;ENSBTAT00000067354	GO:0016020(membrane);GO:0016021(integral component of membrane);GO:0046545(development of primary female sexual characteristics);GO:0046546(development of primary male sexual characteristics);GO:1905516(positive regulation of fertilization);GO:1905516(positive regulation of fertilization)	NA	NA	NA	LHFPL tetraspan subfamily member 2 [Source:VGNC Symbol;Acc:VGNC:30865]	protein_coding	7.91182	8.50509	31.092	30.3261	0.267298	-1.90348	3.12064e-159	2.52624e-157	down	yes
ENSBTAG00000001740	HAPLN3	ENSBTAT00000002282	GO:0001501(skeletal system development);GO:0005540(hyaluronic acid binding);GO:0007155(cell adhesion);GO:0007417(central nervous system development);GO:0031012(extracellular matrix)	NA	K06852	NA	hyaluronan and proteoglycan link protein 3 [Source:VGNC Symbol;Acc:VGNC:29751]	protein_coding	9.33508	10.1385	53.0786	57.407	0.176254	-2.50427	3.28379e-156	2.58012e-154	down	yes
ENSBTAG00000012225	KPNA2	ENSBTAT00000016216	GO:0005515(protein binding);GO:0005634(nucleus);GO:0005654(nucleoplasm);GO:0005737(cytoplasm);GO:0005829(cytosol);GO:0006606(protein import into nucleus);GO:0006607(NLS-bearing protein import into nucleus);GO:0008139(nuclear localization sequence binding);GO:0008565(protein transporter activity);GO:0015031(protein transport);GO:0042826(histone deacetylase binding);GO:0043657(host cell);GO:0061608…	05164(Influenza A)	K15043	NA	karyopherin subunit alpha 2 [Source:VGNC Symbol;Acc:VGNC:30701]	protein_coding	22.3927	23.395	78.6464	77.9237	0.292442	-1.77378	5.10541e-148	3.86523e-146	down	yes
ENSBTAG00000002804	PDGFRB	ENSBTAT00000061140;ENSBTAT00000086976	GO:0000166(nucleotide binding);GO:0002244(hematopoietic progenitor cell differentiation);GO:0004672(protein kinase activity);GO:0004713(protein tyrosine kinase activity);GO:0004714(transmembrane receptor protein tyrosine kinase activity);GO:0005017(platelet-derived growth factor-activated receptor activity);GO:0005019(platelet-derived growth factor beta-receptor activity);GO:0005102(signaling rec…	01521(EGFR tyrosine kinase inhibitor resistance);04010(MAPK signaling pathway);04014(Ras signaling pathway);04015(Rap1 signaling pathway);04020(Calcium signaling pathway);04072(Phospholipase D signaling pathway);04151(PI3K-Akt signaling pathway);04510(Focal adhesion);04540(Gap junction);04630(Jak-STAT signaling pathway);04810(Regulation of actin cytoskeleton);05165(Human papillomavirus infection)…	K05089	EC:2.7.10.1	platelet derived growth factor receptor beta [Source:VGNC Symbol;Acc:VGNC:32693]	protein_coding	22.096	22.7445	65.6283	60.5709	0.355315	-1.49283	8.36656e-143	6.15963e-141	down	yes
ENSBTAG00000007840	HMGCR	ENSBTAT00000010315	GO:0004420(hydroxymethylglutaryl-CoA reductase (NADPH) activity);GO:0005778(peroxisomal membrane);GO:0005783(endoplasmic reticulum);GO:0005789(endoplasmic reticulum membrane);GO:0006629(lipid metabolic process);GO:0006694(steroid biosynthetic process);GO:0006695(cholesterol biosynthetic process);GO:0008202(steroid metabolic process);GO:0008203(cholesterol metabolic process);GO:0008299(isoprenoid …	00900(Terpenoid backbone biosynthesis);04152(AMPK signaling pathway);04976(Bile secretion)	K00021	EC:1.1.1.34	3-hydroxy-3-methylglutaryl-CoA reductase [Source:VGNC Symbol;Acc:VGNC:29879]	protein_coding	8.62505	9.2339	34.415	38.7485	0.244096	-2.03448	5.07913e-140	3.65306e-138	down	yes
ENSBTAG00000005726	HNRNPA2B1	ENSBTAT00000083183;ENSBTAT00000007527;ENSBTAT00000080087	GO:0000398(mRNA splicing, via spliceosome);GO:0003676(nucleic acid binding);GO:0003723(RNA binding);GO:0003729(mRNA binding);GO:0003730(mRNA 3'-UTR binding);GO:0005576(extracellular region);GO:0005634(nucleus);GO:0005654(nucleoplasm);GO:0005681(spliceosomal complex);GO:0005737(cytoplasm);GO:0006397(mRNA processing);GO:0006406(mRNA export from nucleus);GO:0008380(RNA splicing);GO:0031053(primary m…	NA	K13158	NA	heterogeneous nuclear ribonucleoprotein A2/B1 [Source:VGNC Symbol;Acc:VGNC:29894]	protein_coding	141.151	142.255	289.204	304.663	0.477222	-1.06727	2.8863e-136	2.02149e-134	down	yes
ENSBTAG00000039992	TUBA1C	ENSBTAT00000038370	GO:0000166(nucleotide binding);GO:0000226(microtubule cytoskeleton organization);GO:0000278(mitotic cell cycle);GO:0003924(GTPase activity);GO:0005200(structural constituent of cytoskeleton);GO:0005525(GTP binding);GO:0005737(cytoplasm);GO:0005856(cytoskeleton);GO:0005874(microtubule);GO:0007017(microtubule-based process)	04145(Phagosome);04210(Apoptosis);04530(Tight junction);04540(Gap junction)	K07374	NA	tubulin alpha 1c [Source:NCBI gene;Acc:504244]	protein_coding	26.4456	29.1439	99.8643	99.5859	0.278713	-1.84315	2.32601e-132	1.55901e-130	down	yes
ENSBTAG00000013204	ATP13A3	ENSBTAT00000079011;ENSBTAT00000074807;ENSBTAT00000074963;ENSBTAT00000017579;ENSBTAT00000069477;ENSBTAT00000079971;ENSBTAT00000077077	GO:0000166(nucleotide binding);GO:0005524(ATP binding);GO:0005623(cell);GO:0006812(cation transport);GO:0006874(cellular calcium ion homeostasis);GO:0016020(membrane);GO:0016021(integral component of membrane);GO:0016787(hydrolase activity);GO:0016887(ATPase activity);GO:0046872(metal ion binding);GO:0046872(metal ion binding)	NA	K14951	EC:7.2.2.-	ATPase 13A3 [Source:VGNC Symbol;Acc:VGNC:26279]	protein_coding	16.6665	15.754	44.7154	42.201	0.373009	-1.42272	1.68453e-127	1.10142e-125	down	yes
ENSBTAG00000012149	HOXC8	ENSBTAT00000016117	GO:0000122(negative regulation of transcription by RNA polymerase II);GO:0003677(DNA binding);GO:0003700(DNA-binding transcription factor activity);GO:0005634(nucleus);GO:0005654(nucleoplasm);GO:0006355(regulation of transcription, DNA-templated);GO:0007275(multicellular organism development);GO:0009952(anterior/posterior pattern specification);GO:0015630(microtubule cytoskeleton);GO:0030182(neur…	NA	K09308	NA	homeobox C8 [Source:VGNC Symbol;Acc:VGNC:29927]	protein_coding	2.80835	3.45189	31.8226	30.1431	0.101027	-3.30718	5.31105e-127	3.40126e-125	down	yes
ENSBTAG00000001207	SERPINB8	ENSBTAT00000001597	GO:0004867(serine-type endopeptidase inhibitor activity);GO:0005615(extracellular space);GO:0005737(cytoplasm);GO:0005829(cytosol);GO:0010466(negative regulation of peptidase activity);GO:0010951(negative regulation of endopeptidase activity);GO:0030414(peptidase inhibitor activity);GO:0090136(epithelial cell-cell adhesion)	NA	K13965	NA	serpin peptidase inhibitor, clade B (ovalbumin), member 8 [Source:NCBI gene;Acc:513825]	protein_coding	9.73517	11.0144	61.4828	71.2972	0.156271	-2.67788	4.9143e-125	3.03292e-123	down	yes
ENSBTAG00000007665	NPR3	ENSBTAT00000074857;ENSBTAT00000036705	GO:0001501(skeletal system development);GO:0002158(osteoclast proliferation);GO:0008217(regulation of blood pressure);GO:0016020(membrane);GO:0016021(integral component of membrane);GO:0016941(natriuretic peptide receptor activity);GO:0017046(peptide hormone binding);GO:0031404(chloride ion binding);GO:0032991(protein-containing complex);GO:0033688(regulation of osteoblast proliferation);GO:00358…	NA	K12325	NA	natriuretic peptide receptor 3 [Source:NCBI gene;Acc:281358]	protein_coding	8.80796	8.55293	30.6231	29.6329	0.288119	-1.79526	5.98053e-125	3.67881e-123	down	yes
ENSBTAG00000051486	UFM1	ENSBTAT00000077211	GO:0005634(nucleus);GO:0005737(cytoplasm);GO:0005783(endoplasmic reticulum);GO:0007420(brain development);GO:0033146(regulation of intracellular estrogen receptor signaling pathway);GO:0034976(response to endoplasmic reticulum stress);GO:0071569(protein ufmylation);GO:1990592(protein K69-linked ufmylation)	NA	K12162	NA	ubiquitin fold modifier 1 [Source:NCBI gene;Acc:530547]	protein_coding	36.6263	36.3194	113.081	134.425	0.294723	-1.76257	9.79542e-122	5.90885e-120	down	yes
ENSBTAG00000055033	RAN	ENSBTAT00000077257	GO:0000055(ribosomal large subunit export from nucleus);GO:0000056(ribosomal small subunit export from nucleus);GO:0000070(mitotic sister chromatid segregation);GO:0000166(nucleotide binding);GO:0000287(magnesium ion binding);GO:0000785(chromatin);GO:0003924(GTPase activity);GO:0005525(GTP binding);GO:0005634(nucleus);GO:0005635(nuclear envelope);GO:0005654(nucleoplasm);GO:0005730(nucleolus);GO:0…	03008(Ribosome biogenesis in eukaryotes);03013(RNA transport);05166(Human T-cell leukemia virus 1 infection)	K07936	NA	RAN, member RAS oncogene family [Source:NCBI gene;Acc:540457]	protein_coding	147.879	146.087	321.938	338.602	0.44504	-1.16799	2.47532e-116	1.42865e-114	down	yes
ENSBTAG00000013761	STMN1	ENSBTAT00000079833;ENSBTAT00000079910;ENSBTAT00000018284;ENSBTAT00000084306;ENSBTAT00000087454	GO:0005737(cytoplasm);GO:0005856(cytoskeleton);GO:0005874(microtubule);GO:0007019(microtubule depolymerization);GO:0007275(multicellular organism development);GO:0007399(nervous system development);GO:0015631(tubulin binding);GO:0030154(cell differentiation);GO:0031110(regulation of microtubule polymerization or depolymerization);GO:0031175(neuron projection development);GO:0043005(neuron project…	04010(MAPK signaling pathway);05206(MicroRNAs in cancer);05206(MicroRNAs in cancer)	K04381	NA	stathmin 1 [Source:NCBI gene;Acc:616317]	protein_coding	5.23982	5.64791	26.986	29.4403	0.192955	-2.37366	1.59578e-114	9.01543e-113	down	yes
ENSBTAG00000022294	FADS1	ENSBTAT00000030146;ENSBTAT00000073836;ENSBTAT00000082100	GO:0006629(lipid metabolic process);GO:0016020(membrane);GO:0016021(integral component of membrane);GO:0016491(oxidoreductase activity);GO:0020037(heme binding);GO:0046872(metal ion binding);GO:0055114(oxidation-reduction process);GO:0055114(oxidation-reduction process)	01040(Biosynthesis of unsaturated fatty acids);01040(Biosynthesis of unsaturated fatty acids)	K10224	EC:1.14.19.44	fatty acid desaturase 1 [Source:VGNC Symbol;Acc:VGNC:28701]	protein_coding	5.11973	5.07799	20.2795	21.7474	0.242648	-2.04307	1.89939e-114	1.06984e-112	down	yes
ENSBTAG00000014494	RNASET2	ENSBTAT00000019270	GO:0003723(RNA binding);GO:0004521(endoribonuclease activity);GO:0005576(extracellular region);GO:0006401(RNA catabolic process);GO:0033897(ribonuclease T2 activity);GO:0090502(RNA phosphodiester bond hydrolysis, endonucleolytic)	NA	K01166	EC:4.6.1.19	ribonuclease T2 [Source:NCBI gene;Acc:508245]	protein_coding	9.62716	9.11789	37.5441	38.7638	0.24565	-2.02532	2.53128e-114	1.42147e-112	down	yes
ENSBTAG00000001523	YES1	ENSBTAT00000001995;ENSBTAT00000070883	GO:0000166(nucleotide binding);GO:0001784(phosphotyrosine residue binding);GO:0004672(protein kinase activity);GO:0004713(protein tyrosine kinase activity);GO:0004715(non-membrane spanning protein tyrosine kinase activity);GO:0005102(signaling receptor binding);GO:0005515(protein binding);GO:0005524(ATP binding);GO:0005794(Golgi apparatus);GO:0005829(cytosol);GO:0005884(actin filament);GO:0005886…	04520(Adherens junction);04520(Adherens junction)	K05705	EC:2.7.10.2	YES proto-oncogene 1, Src family tyrosine kinase [Source:VGNC Symbol;Acc:VGNC:37022]	protein_coding	13.2871	12.97	37.4985	35.1466	0.361443	-1.46816	2.39283e-109	1.29323e-107	down	yes
ENSBTAG00000003068	MSMO1	ENSBTAT00000003991	GO:0000254(C-4 methylsterol oxidase activity);GO:0005506(iron ion binding);GO:0005789(endoplasmic reticulum membrane);GO:0008610(lipid biosynthetic process);GO:0016020(membrane);GO:0016021(integral component of membrane);GO:0016126(sterol biosynthetic process);GO:0016491(oxidoreductase activity);GO:0055114(oxidation-reduction process)	00100(Steroid biosynthesis)	K07750	EC:1.14.18.9	methylsterol monooxygenase 1 [Source:VGNC Symbol;Acc:VGNC:31701]	protein_coding	17.9671	14.637	67.8427	75.6082	0.227284	-2.13743	1.75918e-105	9.01278e-104	down	yes
ENSBTAG00000018775	TPX2	ENSBTAT00000052166;ENSBTAT00000086117;ENSBTAT00000070957	GO:0000922(spindle pole);GO:0005654(nucleoplasm);GO:0005815(microtubule organizing center);GO:0005819(spindle);GO:0005874(microtubule);GO:0015630(microtubule cytoskeleton);GO:0019901(protein kinase binding);GO:0032147(activation of protein kinase activity);GO:0043203(axon hillock);GO:0045171(intercellular bridge);GO:0060236(regulation of mitotic spindle organization);GO:0061676(importin-alpha fam…	NA	K16812	NA	TPX2, microtubule nucleation factor [Source:VGNC Symbol;Acc:VGNC:36266]	protein_coding	4.99919	5.11953	22.7774	22.4571	0.223694	-2.1604	9.79828e-105	4.95211e-103	down	yes
ENSBTAG00000001938	CKS2	ENSBTAT00000002522	GO:0000079(regulation of cyclin-dependent protein serine/threonine kinase activity);GO:0000307(cyclin-dependent protein kinase holoenzyme complex);GO:0003682(chromatin binding);GO:0006357(regulation of transcription by RNA polymerase II);GO:0007049(cell cycle);GO:0007127(meiosis I);GO:0007346(regulation of mitotic cell cycle);GO:0008283(cell population proliferation);GO:0016538(cyclin-dependent p…	05200(Pathways in cancer);05222(Small cell lung cancer)	K02219	NA	CDC28 protein kinase regulatory subunit 2 [Source:VGNC Symbol;Acc:VGNC:27388]	protein_coding	2.06586	2.61078	38.4205	36.8502	0.0621309	-4.00855	2.82264e-100	1.37816e-98	down	yes
ENSBTAG00000012582	IARS2	ENSBTAT00000061457	GO:0000049(tRNA binding);GO:0000166(nucleotide binding);GO:0002161(aminoacyl-tRNA editing activity);GO:0004812(aminoacyl-tRNA ligase activity);GO:0004822(isoleucine-tRNA ligase activity);GO:0005524(ATP binding);GO:0005739(mitochondrion);GO:0005829(cytosol);GO:0006412(translation);GO:0006418(tRNA aminoacylation for protein translation);GO:0006428(isoleucyl-tRNA aminoacylation);GO:0016874(ligase ac…	00970(Aminoacyl-tRNA biosynthesis)	K01870	EC:6.1.1.5	isoleucyl-tRNA synthetase 2, mitochondrial [Source:VGNC Symbol;Acc:VGNC:30019]	protein_coding	23.5242	23.2153	55.9297	55.8264	0.418228	-1.25764	7.21461e-99	3.47715e-97	down	yes
ENSBTAG00000011198	PPP1CC	ENSBTAT00000057594;ENSBTAT00000081750;ENSBTAT00000075723	GO:0000164(protein phosphatase type 1 complex);GO:0000775(chromosome, centromeric region);GO:0000776(kinetochore);GO:0000777(condensed chromosome kinetochore);GO:0000784(nuclear chromosome, telomeric region);GO:0004721(phosphoprotein phosphatase activity);GO:0004722(protein serine/threonine phosphatase activity);GO:0005634(nucleus);GO:0005654(nucleoplasm);GO:0005694(chromosome);GO:0005730(nucleol…	03015(mRNA surveillance pathway);04022(cGMP-PKG signaling pathway);04024(cAMP signaling pathway);04114(Oocyte meiosis);04218(Cellular senescence);04261(Adrenergic signaling in cardiomyocytes);04270(Vascular smooth muscle contraction);04390(Hippo signaling pathway);04510(Focal adhesion);04611(Platelet activation);04720(Long-term potentiation);04728(Dopaminergic synapse);04750(Inflammatory mediator…	K06269	EC:3.1.3.16	protein phosphatase 1 catalytic subunit gamma [Source:VGNC Symbol;Acc:VGNC:53916]	protein_coding	24.1258	22.85	62.2726	65.779	0.36685	-1.44674	1.12914e-95	5.23942e-94	down	yes
ENSBTAG00000010564	ELOVL6	ENSBTAT00000013967	GO:0005783(endoplasmic reticulum);GO:0005789(endoplasmic reticulum membrane);GO:0006629(lipid metabolic process);GO:0006631(fatty acid metabolic process);GO:0006633(fatty acid biosynthetic process);GO:0006636(unsaturated fatty acid biosynthetic process);GO:0009922(fatty acid elongase activity);GO:0016020(membrane);GO:0016021(integral component of membrane);GO:0016740(transferase activity);GO:0016…	00062(Fatty acid elongation);01040(Biosynthesis of unsaturated fatty acids)	K10203	EC:2.3.1.199	ELOVL fatty acid elongase 6 [Source:VGNC Symbol;Acc:VGNC:28452]	protein_coding	4.9701	5.3702	22.1456	24.2813	0.222722	-2.16668	2.85677e-95	1.31905e-93	down	yes
ENSBTAG00000001034	IL18R1	ENSBTAT00000001371	GO:0004908(interleukin-1 receptor activity);GO:0005515(protein binding);GO:0007165(signal transduction);GO:0016020(membrane);GO:0016021(integral component of membrane);GO:0030101(natural killer cell activation);GO:0032729(positive regulation of interferon-gamma production);GO:0035655(interleukin-18-mediated signaling pathway);GO:0042007(interleukin-18 binding);GO:0042008(interleukin-18 receptor a…	04060(Cytokine-cytokine receptor interaction);04668(TNF signaling pathway);05321(Inflammatory bowel disease (IBD))	K05173	NA	interleukin 18 receptor 1 [Source:VGNC Symbol;Acc:VGNC:30127]	protein_coding	3.81637	4.34005	21.0642	19.7751	0.19972	-2.32395	5.76031e-95	2.64014e-93	down	yes
ENSBTAG00000046862	MARCKSL1	ENSBTAT00000066345	GO:0003779(actin binding);GO:0005516(calmodulin binding);GO:0005737(cytoplasm);GO:0005856(cytoskeleton);GO:0005886(plasma membrane);GO:0008284(positive regulation of cell population proliferation);GO:0016020(membrane)	04666(Fc gamma R-mediated phagocytosis);05140(Leishmaniasis)	K13536	NA	MARCKS like 1 [Source:VGNC Symbol;Acc:VGNC:31245]	protein_coding	11.3254	8.78423	54.7653	52.9545	0.186685	-2.42132	3.69795e-94	1.65831e-92	down	yes
ENSBTAG00000015582	HMOX1	ENSBTAT00000020701;ENSBTAT00000087106;ENSBTAT00000069776	GO:0002246(wound healing involved in inflammatory response);GO:0004392(heme oxygenase (decyclizing) activity);GO:0005634(nucleus);GO:0005783(endoplasmic reticulum);GO:0005789(endoplasmic reticulum membrane);GO:0006788(heme oxidation);GO:0006879(cellular iron ion homeostasis);GO:0006915(apoptotic process);GO:0006979(response to oxidative stress);GO:0016020(membrane);GO:0016239(positive regulation …	00860(Porphyrin and chlorophyll metabolism);04066(HIF-1 signaling pathway);04216(Ferroptosis);04978(Mineral absorption);05200(Pathways in cancer);05206(MicroRNAs in cancer);05225(Hepatocellular carcinoma);05418(Fluid shear stress and atherosclerosis);05418(Fluid shear stress and atherosclerosis)	K00510	EC:1.14.14.18	heme oxygenase 1 [Source:VGNC Symbol;Acc:VGNC:29885]	protein_coding	11.4259	12.9	43.0913	46.7385	0.2708	-1.8847	5.27142e-94	2.34704e-92	down	yes
ENSBTAG00000012519	XDH	ENSBTAT00000077287;ENSBTAT00000082430;ENSBTAT00000070364;ENSBTAT00000032589;ENSBTAT00000081017	GO:0001933(negative regulation of protein phosphorylation);GO:0001937(negative regulation of endothelial cell proliferation);GO:0004854(xanthine dehydrogenase activity);GO:0004855(xanthine oxidase activity);GO:0005506(iron ion binding);GO:0005615(extracellular space);GO:0005829(cytosol);GO:0006919(activation of cysteine-type endopeptidase activity involved in apoptotic process);GO:0007595(lactati…	00230(Purine metabolism);00232(Caffeine metabolism);00983(Drug metabolism - other enzymes);04146(Peroxisome);04146(Peroxisome)	K00106	1.17.3.2;EC:1.17.1.4	xanthine dehydrogenase [Source:VGNC Symbol;Acc:VGNC:36984]	protein_coding	3.59984	2.72016	52.2676	50.8774	0.061273	-4.0286	2.47611e-93	1.09206e-91	down	yes
ENSBTAG00000012432	FDFT1	ENSBTAT00000016504	GO:0004310(farnesyl-diphosphate farnesyltransferase activity);GO:0005789(endoplasmic reticulum membrane);GO:0006695(cholesterol biosynthetic process);GO:0006696(ergosterol biosynthetic process);GO:0008610(lipid biosynthetic process);GO:0009058(biosynthetic process);GO:0016021(integral component of membrane);GO:0016740(transferase activity);GO:0016765(transferase activity, transferring alkyl or ar…	00100(Steroid biosynthesis)	K00801	EC:2.5.1.21	farnesyl-diphosphate farnesyltransferase 1 [Source:VGNC Symbol;Acc:VGNC:56966]	protein_coding	5.84059	5.26334	27.5656	30.8068	0.190226	-2.39422	1.58912e-90	6.76914e-89	down	yes
ENSBTAG00000013573	BIRC5	ENSBTAT00000018046	GO:0000086(G2/M transition of mitotic cell cycle);GO:0000226(microtubule cytoskeleton organization);GO:0000281(mitotic cytokinesis);GO:0000775(chromosome, centromeric region);GO:0000776(kinetochore);GO:0000777(condensed chromosome kinetochore);GO:0004869(cysteine-type endopeptidase inhibitor activity);GO:0005634(nucleus);GO:0005694(chromosome);GO:0005737(cytoplasm);GO:0005814(centriole);GO:000581…	01524(Platinum drug resistance);04210(Apoptosis);04215(Apoptosis - multiple species);04390(Hippo signaling pathway);05161(Hepatitis B);05200(Pathways in cancer);05210(Colorectal cancer)	K08731	NA	baculoviral IAP repeat containing 5 [Source:VGNC Symbol;Acc:VGNC:26501]	protein_coding	2.33858	2.56184	20.6688	21.233	0.11695	-3.09604	2.47731e-90	1.04809e-88	down	yes
ENSBTAG00000000061	PCDH7	ENSBTAT00000075153;ENSBTAT00000000069	GO:0005509(calcium ion binding);GO:0005886(plasma membrane);GO:0005887(integral component of plasma membrane);GO:0007155(cell adhesion);GO:0007156(homophilic cell adhesion via plasma membrane adhesion molecules);GO:0016020(membrane);GO:0016021(integral component of membrane);GO:0016021(integral component of membrane)	NA	K16498	NA	protocadherin 7 [Source:VGNC Symbol;Acc:VGNC:32621]	protein_coding	10.4859	9.96138	30.3634	28.9627	0.34466	-1.53676	6.10818e-90	2.57259e-88	down	yes
ENSBTAG00000016819	FABP3	ENSBTAT00000022375	GO:0005737(cytoplasm);GO:0005739(mitochondrion);GO:0005759(mitochondrial matrix);GO:0008289(lipid binding)	03320(PPAR signaling pathway)	K08752	NA	fatty acid binding protein 3 [Source:VGNC Symbol;Acc:VGNC:28697]	protein_coding	10.5358	10.6983	49.3832	59.6723	0.194709	-2.36061	1.55097e-89	6.48839e-88	down	yes
ENSBTAG00000003948	FDPS	ENSBTAT00000009272;ENSBTAT00000014472	GO:0004161(dimethylallyltranstransferase activity);GO:0004337(geranyltranstransferase activity);GO:0005654(nucleoplasm);GO:0005737(cytoplasm);GO:0005829(cytosol);GO:0006629(lipid metabolic process);GO:0006694(steroid biosynthetic process);GO:0006695(cholesterol biosynthetic process);GO:0008202(steroid metabolic process);GO:0008203(cholesterol metabolic process);GO:0008299(isoprenoid biosynthetic …	00900(Terpenoid backbone biosynthesis);05164(Influenza A);05166(Human T-cell leukemia virus 1 infection);05166(Human T-cell leukemia virus 1 infection)	K00787	2.5.1.10;EC:2.5.1.1	farnesyl diphosphate synthase [Source:NCBI gene;Acc:281156]	protein_coding	10.4602	9.07905	41.0508	48.6172	0.217907	-2.19822	9.54339e-89	3.95702e-87	down	yes
ENSBTAG00000014737	VEGFC	ENSBTAT00000019613	GO:0001525(angiogenesis);GO:0001666(response to hypoxia);GO:0001934(positive regulation of protein phosphorylation);GO:0001938(positive regulation of endothelial cell proliferation);GO:0002040(sprouting angiogenesis);GO:0005172(vascular endothelial growth factor receptor binding);GO:0005615(extracellular space);GO:0008083(growth factor activity);GO:0008284(positive regulation of cell population p…	04010(MAPK signaling pathway);04014(Ras signaling pathway);04015(Rap1 signaling pathway);04151(PI3K-Akt signaling pathway);04510(Focal adhesion);04926(Relaxin signaling pathway);04933(AGE-RAGE signaling pathway in diabetic complications);05200(Pathways in cancer)	K05449	NA	vascular endothelial growth factor C [Source:VGNC Symbol;Acc:VGNC:36785]	protein_coding	3.18642	4.44624	29.3119	28.1222	0.132894	-2.91165	6.43788e-87	2.63432e-85	down	yes
ENSBTAG00000015844	TFPI2	ENSBTAT00000021062	GO:0004867(serine-type endopeptidase inhibitor activity);GO:0005576(extracellular region);GO:0005615(extracellular space);GO:0007596(blood coagulation);GO:0007599(hemostasis);GO:0010466(negative regulation of peptidase activity);GO:0010951(negative regulation of endopeptidase activity);GO:0030414(peptidase inhibitor activity)	NA	NA	NA	tissue factor pathway inhibitor 2 [Source:VGNC Symbol;Acc:VGNC:35794]	protein_coding	39.3284	34.3674	111.191	103.066	0.343961	-1.53968	7.48264e-87	3.03526e-85	down	yes
ENSBTAG00000021048	ADM	ENSBTAT00000028036;ENSBTAT00000068104;ENSBTAT00000063482	GO:0005179(hormone activity);GO:0005576(extracellular region);GO:0010469(regulation of signaling receptor activity);GO:0010469(regulation of signaling receptor activity)	04080(Neuroactive ligand-receptor interaction);04270(Vascular smooth muscle contraction);04270(Vascular smooth muscle contraction)	K12333	NA	adrenomedullin [Source:VGNC Symbol;Acc:VGNC:25681]	protein_coding	4.51888	6.07292	98.4577	106.916	0.0515732	-4.27723	5.61913e-86	2.25974e-84	down	yes
ENSBTAG00000025903	GLDC	ENSBTAT00000036700	GO:0003824(catalytic activity);GO:0004375(glycine dehydrogenase (decarboxylating) activity);GO:0005634(nucleus);GO:0005739(mitochondrion);GO:0005886(plasma membrane);GO:0005960(glycine cleavage complex);GO:0006520(cellular amino acid metabolic process);GO:0006544(glycine metabolic process);GO:0006546(glycine catabolic process);GO:0016491(oxidoreductase activity);GO:0016594(glycine binding);GO:001…	00260(Glycine, serine and threonine metabolism);00630(Glyoxylate and dicarboxylate metabolism)	K00281	EC:1.4.4.2	glycine decarboxylase [Source:VGNC Symbol;Acc:VGNC:29395]	protein_coding	9.01696	9.28893	32.015	28.0935	0.304547	-1.71526	2.7905e-85	1.11263e-83	down	yes
ENSBTAG00000044073	CD248	ENSBTAT00000061487	GO:0005509(calcium ion binding);GO:0005737(cytoplasm);GO:0008284(positive regulation of cell population proliferation);GO:0009897(external side of plasma membrane);GO:0016020(membrane);GO:0016021(integral component of membrane);GO:0016477(cell migration);GO:0048535(lymph node development);GO:0050840(extracellular matrix binding);GO:0060033(anatomical structure regression);GO:1990430(extracellular…	NA	K06706	NA	CD248 molecule [Source:VGNC Symbol;Acc:VGNC:27017]	protein_coding	8.13076	10.6322	137.735	129.208	0.0702882	-3.83057	1.17626e-83	4.58252e-82	down	yes
ENSBTAG00000000995	TENT5A	ENSBTAT00000001319	GO:0009617(response to bacterium);GO:1990817(RNA adenylyltransferase activity)	NA	K23033	EC:2.7.7.-	terminal nucleotidyltransferase 5A [Source:VGNC Symbol;Acc:VGNC:28815]	protein_coding	13.4137	11.8473	43.141	46.9694	0.280333	-1.83479	2.96785e-83	1.14667e-81	down	yes
ENSBTAG00000000707	CCN4	ENSBTAT00000000946	GO:0005178(integrin binding);GO:0005515(protein binding);GO:0005520(insulin-like growth factor binding);GO:0005576(extracellular region);GO:0005829(cytosol);GO:0007155(cell adhesion);GO:0008201(heparin binding);GO:0031012(extracellular matrix);GO:0060548(negative regulation of cell death)	04310(Wnt signaling pathway)	K22471	NA	cellular communication network factor 4 [Source:VGNC Symbol;Acc:VGNC:36944]	protein_coding	6.61265	7.19218	25.9681	24.2482	0.274908	-1.86298	5.44921e-83	2.08812e-81	down	yes
ENSBTAG00000043549	ENSBTAG00000043549	ENSBTAT00000060557	NA	NA	NA	NA		Mt_tRNA	49.5453	40.5463	430.704	458.411	0.101327	-3.30291	1.96674e-81	7.44493e-80	down	yes
ENSBTAG00000023026	ENSBTAG00000023026	ENSBTAT00000031287;ENSBTAT00000084352	GO:0004867(serine-type endopeptidase inhibitor activity);GO:0005615(extracellular space);GO:0010951(negative regulation of endopeptidase activity);GO:0043066(negative regulation of apoptotic process);GO:0043066(negative regulation of apoptotic process)	04610(Complement and coagulation cascades);04610(Complement and coagulation cascades)	K19821	NA	serpin family B member 2-like [Source:NCBI gene;Acc:281376]	protein_coding	0.61221	0.358483	59.5825	72.2912	0.00736078	-7.08593	2.12215e-81	8.01702e-80	down	yes
ENSBTAG00000005716	CRABP2	ENSBTAT00000007515;ENSBTAT00000087158	GO:0001972(retinoic acid binding);GO:0005634(nucleus);GO:0005654(nucleoplasm);GO:0005737(cytoplasm);GO:0005829(cytosol);GO:0008289(lipid binding);GO:0035115(embryonic forelimb morphogenesis);GO:0042573(retinoic acid metabolic process);GO:0048385(regulation of retinoic acid receptor signaling pathway);GO:0048672(positive regulation of collateral sprouting);GO:0048672(positive regulation of collate…	NA	K17289	NA	cellular retinoic acid binding protein 2 [Source:VGNC Symbol;Acc:VGNC:27686]	protein_coding	29.6916	25.782	77.3025	78.1977	0.356743	-1.48704	1.82743e-79	6.72695e-78	down	yes
ENSBTAG00000006065	PCNA	ENSBTAT00000007967	GO:0000122(negative regulation of transcription by RNA polymerase II);GO:0000307(cyclin-dependent protein kinase holoenzyme complex);GO:0000701(purine-specific mismatch base pair DNA N-glycosylase activity);GO:0000785(chromatin);GO:0003677(DNA binding);GO:0003682(chromatin binding);GO:0003684(damaged DNA binding);GO:0005634(nucleus);GO:0005652(nuclear lamina);GO:0005654(nucleoplasm);GO:0005657(re…	03030(DNA replication);03410(Base excision repair);03420(Nucleotide excision repair);03430(Mismatch repair);04110(Cell cycle);04530(Tight junction);05161(Hepatitis B)	K04802	NA	proliferating cell nuclear antigen [Source:VGNC Symbol;Acc:VGNC:32635]	protein_coding	7.61679	6.34001	31.4172	33.8854	0.213725	-2.22617	9.6894e-78	3.47111e-76	down	yes
ENSBTAG00000014265	SREBF2	ENSBTAT00000018956	GO:0000122(negative regulation of transcription by RNA polymerase II);GO:0000978(RNA polymerase II proximal promoter sequence-specific DNA binding);GO:0001227(DNA-binding transcription repressor activity, RNA polymerase II-specific);GO:0003677(DNA binding);GO:0003700(DNA-binding transcription factor activity);GO:0005634(nucleus);GO:0005654(nucleoplasm);GO:0005737(cytoplasm);GO:0005739(mitochondri…	NA	K09107	NA	sterol regulatory element binding transcription factor 2 [Source:VGNC Symbol;Acc:VGNC:35275]	protein_coding	7.98842	7.52294	24.3206	21.7547	0.336652	-1.57067	2.89126e-76	1.01438e-74	down	yes
ENSBTAG00000011998	DUT	ENSBTAT00000070515;ENSBTAT00000031441;ENSBTAT00000068577	GO:0000287(magnesium ion binding);GO:0004170(dUTP diphosphatase activity);GO:0005654(nucleoplasm);GO:0006226(dUMP biosynthetic process);GO:0046080(dUTP metabolic process);GO:0046081(dUTP catabolic process);GO:0046081(dUTP catabolic process)	00240(Pyrimidine metabolism);00983(Drug metabolism - other enzymes);00983(Drug metabolism - other enzymes)	K01520	EC:3.6.1.23	deoxyuridine triphosphatase [Source:NCBI gene;Acc:507945]	protein_coding	6.62707	5.54495	41.7423	40.5801	0.147858	-2.75772	1.13584e-74	3.89014e-73	down	yes
ENSBTAG00000037640	PID1	ENSBTAT00000021532	GO:0001933(negative regulation of protein phosphorylation);GO:0005515(protein binding);GO:0005737(cytoplasm);GO:0010628(positive regulation of gene expression);GO:0042127(regulation of cell population proliferation);GO:0044320(cellular response to leptin stimulus);GO:0045944(positive regulation of transcription by RNA polymerase II);GO:0046325(negative regulation of glucose import);GO:0046627(neg…	NA	NA	NA	phosphotyrosine interaction domain containing 1 [Source:VGNC Symbol;Acc:VGNC:32862]	protein_coding	3.56415	2.5164	64.1973	68.0788	0.0459686	-4.44321	9.84053e-74	3.33366e-72	down	yes
ENSBTAG00000002341	ETS1	ENSBTAT00000076796;ENSBTAT00000003022;ENSBTAT00000085119	GO:0000978(RNA polymerase II proximal promoter sequence-specific DNA binding);GO:0000981(DNA-binding transcription factor activity, RNA polymerase II-specific);GO:0003677(DNA binding);GO:0003700(DNA-binding transcription factor activity);GO:0005634(nucleus);GO:0005654(nucleoplasm);GO:0005667(transcription factor complex);GO:0006355(regulation of transcription, DNA-templated);GO:0006357(regulation…	04014(Ras signaling pathway);04218(Cellular senescence);05166(Human T-cell leukemia virus 1 infection);05200(Pathways in cancer);05211(Renal cell carcinoma);05211(Renal cell carcinoma)	K02678	NA	ETS proto-oncogene 1, transcription factor [Source:VGNC Symbol;Acc:VGNC:28626]	protein_coding	14.7053	13.3393	37.7878	41.7752	0.352484	-1.50437	6.39708e-72	2.12102e-70	down	yes
ENSBTAG00000004428	H2AFZ	ENSBTAT00000005802	GO:0000786(nucleosome);GO:0000790(nuclear chromatin);GO:0000978(RNA polymerase II proximal promoter sequence-specific DNA binding);GO:0000979(RNA polymerase II core promoter sequence-specific DNA binding);GO:0000980(RNA polymerase II distal enhancer sequence-specific DNA binding);GO:0003677(DNA binding);GO:0005634(nucleus);GO:0005694(chromosome);GO:0005719(nuclear euchromatin);GO:0005720(nuclear …	04217(Necroptosis);05034(Alcoholism);05322(Systemic lupus erythematosus)	K11251	NA	H2A histone family, member Z [Source:NCBI gene;Acc:287016]	protein_coding	50.9567	53.9387	122.466	130.993	0.413855	-1.2728	4.48149e-69	1.43254e-67	down	yes
ENSBTAG00000009902	AKR1B1	ENSBTAT00000013082	GO:0004032(alditol:NADP+ 1-oxidoreductase activity);GO:0005829(cytosol);GO:0008106(alcohol dehydrogenase (NADP+) activity);GO:0016491(oxidoreductase activity);GO:0055114(oxidation-reduction process)	00040(Pentose and glucuronate interconversions);00051(Fructose and mannose metabolism);00052(Galactose metabolism);00561(Glycerolipid metabolism);00790(Folate biosynthesis)	K00011	EC:1.1.1.21	aldo-keto reductase family 1, member B1 (aldose reductase) [Source:NCBI gene;Acc:317748]	protein_coding	21.517	22.421	61.7369	66.5635	0.342462	-1.54598	8.66037e-68	2.71271e-66	down	yes
ENSBTAG00000011100	CTSC	ENSBTAT00000014735	GO:0001913(T cell mediated cytotoxicity);GO:0004197(cysteine-type endopeptidase activity);GO:0004252(serine-type endopeptidase activity);GO:0005615(extracellular space);GO:0005654(nucleoplasm);GO:0005737(cytoplasm);GO:0005764(lysosome);GO:0005813(centrosome);GO:0006508(proteolysis);GO:0006915(apoptotic process);GO:0008233(peptidase activity);GO:0008234(cysteine-type peptidase activity);GO:0016505…	04142(Lysosome);04210(Apoptosis)	K01275	EC:3.4.14.1	cathepsin C [Source:VGNC Symbol;Acc:VGNC:27814]	protein_coding	13.922	14.3098	34.3004	36.2621	0.400097	-1.32158	8.97805e-68	2.80752e-66	down	yes
ENSBTAG00000005090	CEMIP2	ENSBTAT00000077502;ENSBTAT00000006709	GO:0004415(hyalurononglucosaminidase activity);GO:0005509(calcium ion binding);GO:0005887(integral component of plasma membrane);GO:0016020(membrane);GO:0016021(integral component of membrane);GO:0030214(hyaluronan catabolic process);GO:0030214(hyaluronan catabolic process)	NA	K22144	EC:3.2.1.35	cell migration inducing hyaluronidase 2 [Source:VGNC Symbol;Acc:VGNC:36021]	protein_coding	7.68338	8.50838	20.1225	20.1277	0.402277	-1.31374	1.95623e-66	5.88126e-65	down	yes
ENSBTAG00000018644	PDZRN3	ENSBTAT00000074541	GO:0004842(ubiquitin-protein transferase activity);GO:0005515(protein binding);GO:0005634(nucleus);GO:0005654(nucleoplasm);GO:0005829(cytosol);GO:0007528(neuromuscular junction development);GO:0008270(zinc ion binding);GO:0016567(protein ubiquitination);GO:0031594(neuromuscular junction);GO:0046872(metal ion binding);GO:0061630(ubiquitin protein ligase activity)	NA	K15682	EC:2.3.2.27	PDZ domain containing ring finger 3 [Source:VGNC Symbol;Acc:VGNC:32731]	protein_coding	19.7997	19.7152	41.4673	43.71	0.463914	-1.10807	2.30911e-65	6.81078e-64	down	yes
ENSBTAG00000032588	TMEM150C	ENSBTAT00000083042;ENSBTAT00000080009;ENSBTAT00000046249	GO:0005764(lysosome);GO:0005765(lysosomal membrane);GO:0005886(plasma membrane);GO:0005887(integral component of plasma membrane);GO:0008381(mechanosensitive ion channel activity);GO:0010506(regulation of autophagy);GO:0016020(membrane);GO:0016021(integral component of membrane);GO:0019230(proprioception);GO:0071260(cellular response to mechanical stimulus);GO:0071260(cellular response to mechani…	NA	K21846	NA	transmembrane protein 150C [Source:VGNC Symbol;Acc:VGNC:35982]	protein_coding	8.34764	9.18781	33.872	27.8329	0.284182	-1.81511	5.6977e-64	1.65189e-62	down	yes
ENSBTAG00000015101	HMGB2	ENSBTAT00000020096	GO:0000400(four-way junction DNA binding);GO:0000790(nuclear chromatin);GO:0000793(condensed chromosome);GO:0001158(enhancer sequence-specific DNA binding);GO:0002376(immune system process);GO:0002437(inflammatory response to antigenic stimulus);GO:0003677(DNA binding);GO:0003684(damaged DNA binding);GO:0003690(double-stranded DNA binding);GO:0003697(single-stranded DNA binding);GO:0005576(extrac…	NA	K11295	NA	high mobility group box 2 [Source:NCBI gene;Acc:540444]	protein_coding	11.4465	11.8328	44.6299	42.9778	0.265722	-1.91201	4.52951e-62	1.2661e-60	down	yes
ENSBTAG00000035147	C19H17orf67	ENSBTAT00000049635	GO:0016020(membrane);GO:0016021(integral component of membrane)	NA	NA	NA	chromosome 19 C17orf67 homolog [Source:VGNC Symbol;Acc:VGNC:52657]	protein_coding	1.46595	1.28853	51.0124	47.0691	0.0280836	-5.15413	5.09114e-61	1.40006e-59	down	yes
ENSBTAG00000001460	LIN7C	ENSBTAT00000001914	GO:0002011(morphogenesis of an epithelial sheet);GO:0005515(protein binding);GO:0005737(cytoplasm);GO:0005886(plasma membrane);GO:0005911(cell-cell junction);GO:0005923(bicellular tight junction);GO:0006887(exocytosis);GO:0007269(neurotransmitter secretion);GO:0008092(cytoskeletal protein binding);GO:0014069(postsynaptic density);GO:0015031(protein transport);GO:0016020(membrane);GO:0016323(basol…	NA	K19931	NA	lin-7 homolog C, crumbs cell polarity complex component [Source:VGNC Symbol;Acc:VGNC:30897]	protein_coding	17.8306	17.0717	37.4535	40.5646	0.447361	-1.16049	3.75594e-59	1.00337e-57	down	yes
ENSBTAG00000011905	RRAS2	ENSBTAT00000015794;ENSBTAT00000084427;ENSBTAT00000077160	GO:0000166(nucleotide binding);GO:0003924(GTPase activity);GO:0005525(GTP binding);GO:0007165(signal transduction);GO:0007265(Ras protein signal transduction);GO:0009987(cellular process);GO:0016020(membrane);GO:0030335(positive regulation of cell migration);GO:1901214(regulation of neuron death);GO:1901214(regulation of neuron death)	04010(MAPK signaling pathway);04014(Ras signaling pathway);04024(cAMP signaling pathway);04072(Phospholipase D signaling pathway);04137(Mitophagy - animal);04140(Autophagy - animal);04218(Cellular senescence);04371(Apelin signaling pathway);04625(C-type lectin receptor signaling pathway);04810(Regulation of actin cytoskeleton);05205(Proteoglycans in cancer);05205(Proteoglycans in cancer)	K07830	NA	RAS related 2 [Source:VGNC Symbol;Acc:VGNC:49569]	protein_coding	9.05797	12.065	45.8739	42.6246	0.238682	-2.06684	6.16559e-59	1.64006e-57	down	yes
ENSBTAG00000012885	ACAT1	ENSBTAT00000017122	GO:0003824(catalytic activity);GO:0003985(acetyl-CoA C-acetyltransferase activity);GO:0003988(acetyl-CoA C-acyltransferase activity);GO:0005739(mitochondrion);GO:0006085(acetyl-CoA biosynthetic process);GO:0006550(isoleucine catabolic process);GO:0006635(fatty acid beta-oxidation);GO:0015936(coenzyme A metabolic process);GO:0015937(coenzyme A biosynthetic process);GO:0016453(C-acetyltransferase a…	00071(Fatty acid degradation);00072(Synthesis and degradation of ketone bodies);00280(Valine, leucine and isoleucine degradation);00310(Lysine degradation);00380(Tryptophan metabolism);00620(Pyruvate metabolism);00630(Glyoxylate and dicarboxylate metabolism);00640(Propanoate metabolism);00650(Butanoate metabolism);00900(Terpenoid backbone biosynthesis)	K00626	EC:2.3.1.9	acetyl-CoA acetyltransferase 1 [Source:VGNC Symbol;Acc:VGNC:25529]	protein_coding	15.67	12.0082	49.2247	55.1279	0.265237	-1.91464	6.17918e-57	1.59161e-55	down	yes
ENSBTAG00000004075	IDI1	ENSBTAT00000005323	GO:0004452(isopentenyl-diphosphate delta-isomerase activity);GO:0005777(peroxisome);GO:0008299(isoprenoid biosynthetic process);GO:0009240(isopentenyl diphosphate biosynthetic process);GO:0016787(hydrolase activity)	00900(Terpenoid backbone biosynthesis)	K01823	EC:5.3.3.2	isopentenyl-diphosphate delta isomerase 1 [Source:NCBI gene;Acc:514293]	protein_coding	6.47853	5.48333	27.7389	28.7933	0.211594	-2.24063	1.27107e-55	3.18618e-54	down	yes
ENSBTAG00000011864	RGMB	ENSBTAT00000015746	GO:0005793(endoplasmic reticulum-Golgi intermediate compartment);GO:0005886(plasma membrane);GO:0007155(cell adhesion);GO:0007165(signal transduction);GO:0015026(coreceptor activity);GO:0030509(BMP signaling pathway);GO:0042802(identical protein binding);GO:0045893(positive regulation of transcription, DNA-templated);GO:0046658(anchored component of plasma membrane)	NA	NA	NA	repulsive guidance molecule BMP co-receptor b [Source:VGNC Symbol;Acc:VGNC:55306]	protein_coding	24.6764	22.3471	66.0092	64.6271	0.359957	-1.4741	2.87554e-55	7.16012e-54	down	yes
ENSBTAG00000017442	CDO1	ENSBTAT00000023186;ENSBTAT00000078672	GO:0005506(iron ion binding);GO:0016702(oxidoreductase activity, acting on single donors with incorporation of molecular oxygen, incorporation of two atoms of oxygen);GO:0017172(cysteine dioxygenase activity);GO:0042412(taurine biosynthetic process);GO:0046872(metal ion binding);GO:0055114(oxidation-reduction process);GO:0055114(oxidation-reduction process)	00270(Cysteine and methionine metabolism);00430(Taurine and hypotaurine metabolism);00430(Taurine and hypotaurine metabolism)	K00456	EC:1.13.11.20	cysteine dioxygenase type 1 [Source:VGNC Symbol;Acc:VGNC:27150]	protein_coding	7.92015	6.40211	36.1093	33.2525	0.206486	-2.27588	3.69641e-55	9.17966e-54	down	yes
ENSBTAG00000009868	VGF	ENSBTAT00000013014	GO:0001541(ovarian follicle development);GO:0002021(response to dietary excess);GO:0005184(neuropeptide hormone activity);GO:0005615(extracellular space);GO:0005794(Golgi apparatus);GO:0006091(generation of precursor metabolites and energy);GO:0009409(response to cold);GO:0010469(regulation of signaling receptor activity);GO:0019953(sexual reproduction);GO:0030073(insulin secretion);GO:0031410(cy…	NA	NA	NA	VGF nerve growth factor inducible [Source:VGNC Symbol;Acc:VGNC:36790]	protein_coding	2.48403	3.4203	21.2727	18.1419	0.1498	-2.73889	7.63409e-55	1.89334e-53	down	yes
ENSBTAG00000052306	IFITM3	ENSBTAT00000070631	GO:0016021(integral component of membrane)	NA	K06566	NA	interferon induced transmembrane protein 3 [Source:NCBI gene;Acc:777594]	protein_coding	18.0947	19.3128	53.8282	56.7147	0.338398	-1.56321	1.91442e-52	4.53735e-51	down	yes
ENSBTAG00000002827	ACAT2	ENSBTAT00000003660;ENSBTAT00000081010	GO:0003824(catalytic activity);GO:0003985(acetyl-CoA C-acetyltransferase activity);GO:0003988(acetyl-CoA C-acyltransferase activity);GO:0005739(mitochondrion);GO:0006635(fatty acid beta-oxidation);GO:0016740(transferase activity);GO:0016746(transferase activity, transferring acyl groups);GO:0016747(transferase activity, transferring acyl groups other than amino-acyl groups);GO:0016747(transferase…	00071(Fatty acid degradation);00072(Synthesis and degradation of ketone bodies);00280(Valine, leucine and isoleucine degradation);00310(Lysine degradation);00380(Tryptophan metabolism);00620(Pyruvate metabolism);00630(Glyoxylate and dicarboxylate metabolism);00640(Propanoate metabolism);00650(Butanoate metabolism);00900(Terpenoid backbone biosynthesis);00900(Terpenoid backbone biosynthesis)	K00626	EC:2.3.1.9	acetyl-CoA acetyltransferase 2 [Source:VGNC Symbol;Acc:VGNC:25530]	protein_coding	20.4871	20.0646	49.6495	56.387	0.382432	-1.38672	1.50632e-51	3.51223e-50	down	yes
ENSBTAG00000022613	CYCS	ENSBTAT00000007918	GO:0005739(mitochondrion);GO:0005758(mitochondrial intermembrane space);GO:0006122(mitochondrial electron transport, ubiquinol to cytochrome c);GO:0006123(mitochondrial electron transport, cytochrome c to oxygen);GO:0006915(apoptotic process);GO:0009055(electron transfer activity);GO:0020037(heme binding);GO:0046872(metal ion binding);GO:0055114(oxidation-reduction process);GO:0070469(respirasome)	01524(Platinum drug resistance);04115(p53 signaling pathway);04210(Apoptosis);04215(Apoptosis - multiple species);04932(Non-alcoholic fatty liver disease (NAFLD));05010(Alzheimer disease);05012(Parkinson disease);05014(Amyotrophic lateral sclerosis (ALS));05016(Huntington disease);05134(Legionellosis);05145(Toxoplasmosis);05152(Tuberculosis);05160(Hepatitis C);05161(Hepatitis B);05162(Measles);05…	K08738	NA	cytochrome c, somatic [Source:NCBI gene;Acc:510767]	protein_coding	59.0125	58.4779	121.96	129.796	0.466683	-1.09948	8.47767e-51	1.94757e-49	down	yes
ENSBTAG00000010694	BICC1	ENSBTAT00000069600;ENSBTAT00000031361;ENSBTAT00000075272;ENSBTAT00000079722	GO:0003676(nucleic acid binding);GO:0003723(RNA binding);GO:0005515(protein binding);GO:0007368(determination of left/right symmetry);GO:0007507(heart development);GO:0090090(negative regulation of canonical Wnt signaling pathway);GO:0090090(negative regulation of canonical Wnt signaling pathway)	NA	K18756	NA	BicC family RNA binding protein 1 [Source:VGNC Symbol;Acc:VGNC:26490]	protein_coding	10.1913	9.00619	24.3666	23.7795	0.398734	-1.3265	1.13123e-50	2.59241e-49	down	yes
ENSBTAG00000017549	KITLG	ENSBTAT00000074582;ENSBTAT00000073429;ENSBTAT00000065938	GO:0001755(neural crest cell migration);GO:0002687(positive regulation of leukocyte migration);GO:0002763(positive regulation of myeloid leukocyte differentiation);GO:0005125(cytokine activity);GO:0005173(stem cell factor receptor binding);GO:0005576(extracellular region);GO:0005615(extracellular space);GO:0005737(cytoplasm);GO:0005856(cytoskeleton);GO:0005886(plasma membrane);GO:0007155(cell adh…	04010(MAPK signaling pathway);04014(Ras signaling pathway);04015(Rap1 signaling pathway);04072(Phospholipase D signaling pathway);04151(PI3K-Akt signaling pathway);04640(Hematopoietic cell lineage);04916(Melanogenesis);05200(Pathways in cancer);05200(Pathways in cancer)	K05461	NA	KIT ligand [Source:VGNC Symbol;Acc:VGNC:30619]	protein_coding	13.1374	11.8165	32.3914	34.0111	0.375797	-1.41198	2.95104e-50	6.73803e-49	down	yes
ENSBTAG00000007596	GEM	ENSBTAT00000009992;ENSBTAT00000084858;ENSBTAT00000071235	GO:0000166(nucleotide binding);GO:0000278(mitotic cell cycle);GO:0000287(magnesium ion binding);GO:0003924(GTPase activity);GO:0005246(calcium channel regulator activity);GO:0005525(GTP binding);GO:0005634(nucleus);GO:0005886(plasma membrane);GO:0007165(signal transduction);GO:0009898(cytoplasmic side of plasma membrane);GO:0016020(membrane);GO:0019003(GDP binding);GO:0030496(midbody);GO:0051233(…	NA	K07846	NA	GTP binding protein overexpressed in skeletal muscle [Source:VGNC Symbol;Acc:VGNC:29315]	protein_coding	11.706	11.1647	26.0458	26.735	0.433316	-1.20651	3.70584e-50	8.44083e-49	down	yes
ENSBTAG00000015172	MCM6	ENSBTAT00000055538;ENSBTAT00000084968	GO:0000166(nucleotide binding);GO:0003677(DNA binding);GO:0003678(DNA helicase activity);GO:0003697(single-stranded DNA binding);GO:0004003(ATP-dependent DNA helicase activity);GO:0004386(helicase activity);GO:0005524(ATP binding);GO:0005634(nucleus);GO:0005654(nucleoplasm);GO:0006260(DNA replication);GO:0006268(DNA unwinding involved in DNA replication);GO:0006270(DNA replication initiation);GO:…	03030(DNA replication);04110(Cell cycle);04110(Cell cycle)	K02542	EC:3.6.4.12	minichromosome maintenance complex component 6 [Source:VGNC Symbol;Acc:VGNC:31312]	protein_coding	9.05731	8.08025	22.364	24.9894	0.361908	-1.46631	3.6423e-49	8.18643e-48	down	yes
ENSBTAG00000009019	SH3PXD2B	ENSBTAT00000077196;ENSBTAT00000011874;ENSBTAT00000071271	GO:0001501(skeletal system development);GO:0001654(eye development);GO:0002051(osteoblast fate commitment);GO:0002102(podosome);GO:0005515(protein binding);GO:0005737(cytoplasm);GO:0006801(superoxide metabolic process);GO:0007507(heart development);GO:0010314(phosphatidylinositol-5-phosphate binding);GO:0010628(positive regulation of gene expression);GO:0016176(superoxide-generating NADPH oxidase…	NA	NA	NA	SH3 and PX domains 2B [Source:VGNC Symbol;Acc:VGNC:34578]	protein_coding	16.1924	16.9259	35.7558	35.7378	0.463234	-1.11019	6.14943e-48	1.34812e-46	down	yes
ENSBTAG00000014685	HPRT1	ENSBTAT00000019547;ENSBTAT00000085141	GO:0000166(nucleotide binding);GO:0000287(magnesium ion binding);GO:0004422(hypoxanthine phosphoribosyltransferase activity);GO:0005737(cytoplasm);GO:0006164(purine nucleotide biosynthetic process);GO:0006166(purine ribonucleoside salvage);GO:0006168(adenine salvage);GO:0006178(guanine salvage);GO:0009116(nucleoside metabolic process);GO:0016740(transferase activity);GO:0016757(transferase activi…	00230(Purine metabolism);00983(Drug metabolism - other enzymes);00983(Drug metabolism - other enzymes)	K00760	EC:2.4.2.8	hypoxanthine phosphoribosyltransferase 1 [Source:NCBI gene;Acc:281229]	protein_coding	11.674	14.0776	38.2787	40.6421	0.326297	-1.61574	2.98953e-47	6.44546e-46	down	yes
ENSBTAG00000005517	NOP58	ENSBTAT00000007254;ENSBTAT00000083227;ENSBTAT00000068491	GO:0001094(TFIID-class transcription factor complex binding);GO:0001650(fibrillar center);GO:0005634(nucleus);GO:0005730(nucleolus);GO:0005732(small nucleolar ribonucleoprotein complex);GO:0005829(cytosol);GO:0015030(Cajal body);GO:0030515(snoRNA binding);GO:0031428(box C/D snoRNP complex);GO:0032040(small-subunit processome);GO:0048254(snoRNA localization);GO:0051117(ATPase binding);GO:0070761(p…	03008(Ribosome biogenesis in eukaryotes);03008(Ribosome biogenesis in eukaryotes)	K14565	NA	NOP58 ribonucleoprotein [Source:VGNC Symbol;Acc:VGNC:32170]	protein_coding	24.0235	22.7924	46.8464	49.035	0.488269	-1.03425	1.05661e-44	2.16177e-43	down	yes
ENSBTAG00000019015	IFITM3	ENSBTAT00000025311	GO:0005886(plasma membrane);GO:0016020(membrane);GO:0016021(integral component of membrane);GO:0034341(response to interferon-gamma);GO:0035455(response to interferon-alpha);GO:0035456(response to interferon-beta);GO:0045071(negative regulation of viral genome replication);GO:0046597(negative regulation of viral entry into host cell);GO:0051607(defense response to virus);GO:0060337(type I interfe…	NA	K06566	NA	interferon induced transmembrane protein 3 (1-8U) [Source:NCBI gene;Acc:282255]	protein_coding	19.433	22.2827	71.8254	71.5682	0.290917	-1.78132	1.50334e-42	2.93144e-41	down	yes
ENSBTAG00000010206	UAP1	ENSBTAT00000013466;ENSBTAT00000076081	GO:0003977(UDP-N-acetylglucosamine diphosphorylase activity);GO:0005654(nucleoplasm);GO:0005829(cytosol);GO:0005886(plasma membrane);GO:0006048(UDP-N-acetylglucosamine biosynthetic process);GO:0042802(identical protein binding);GO:0070569(uridylyltransferase activity);GO:0070569(uridylyltransferase activity)	00520(Amino sugar and nucleotide sugar metabolism);00520(Amino sugar and nucleotide sugar metabolism)	K00972	2.7.7.83;EC:2.7.7.23	UDP-N-acetylglucosamine pyrophosphorylase 1 [Source:VGNC Symbol;Acc:VGNC:36559]	protein_coding	17.9636	18.2559	36.8399	39.3972	0.47509	-1.07373	1.91293e-42	3.72623e-41	down	yes
ENSBTAG00000013111	RRM1	ENSBTAT00000017428;ENSBTAT00000070847	GO:0000166(nucleotide binding);GO:0004748(ribonucleoside-diphosphate reductase activity, thioredoxin disulfide as acceptor);GO:0005524(ATP binding);GO:0005829(cytosol);GO:0005971(ribonucleoside-diphosphate reductase complex);GO:0006260(DNA replication);GO:0009263(deoxyribonucleotide biosynthetic process);GO:0016491(oxidoreductase activity);GO:0017076(purine nucleotide binding);GO:0042802(identica…	00230(Purine metabolism);00240(Pyrimidine metabolism);00480(Glutathione metabolism);00983(Drug metabolism - other enzymes);00983(Drug metabolism - other enzymes)	K10807	EC:1.17.4.1	ribonucleotide reductase catalytic subunit M1 [Source:VGNC Symbol;Acc:VGNC:34164]	protein_coding	13.2144	13.6077	29.2211	27.9322	0.469301	-1.09141	1.05765e-41	2.03687e-40	down	yes
ENSBTAG00000012777	SRF	ENSBTAT00000016981	GO:0000790(nuclear chromatin);GO:0000978(RNA polymerase II proximal promoter sequence-specific DNA binding);GO:0000981(DNA-binding transcription factor activity, RNA polymerase II-specific);GO:0000987(proximal promoter sequence-specific DNA binding);GO:0001228(DNA-binding transcription activator activity, RNA polymerase II-specific);GO:0001569(branching involved in blood vessel morphogenesis);GO:…	04010(MAPK signaling pathway);04022(cGMP-PKG signaling pathway);05166(Human T-cell leukemia virus 1 infection);05203(Viral carcinogenesis)	K04378	NA	serum response factor [Source:VGNC Symbol;Acc:VGNC:35277]	protein_coding	10.6759	9.62509	22.6744	23.0612	0.443877	-1.17177	6.36611e-41	1.19524e-39	down	yes
ENSBTAG00000016336	OGA	ENSBTAT00000021734;ENSBTAT00000079745	GO:0005829(cytosol);GO:0006044(N-acetylglucosamine metabolic process);GO:0006517(protein deglycosylation);GO:0009100(glycoprotein metabolic process);GO:0016231(beta-N-acetylglucosaminidase activity);GO:0016231(beta-N-acetylglucosaminidase activity)	04931(Insulin resistance);04931(Insulin resistance)	K15719	2.3.1.48;EC:3.2.1.169	O-GlcNAcase [Source:VGNC Symbol;Acc:VGNC:54465]	protein_coding	14.2771	11.7642	31.5378	31.2837	0.414529	-1.27045	7.78483e-40	1.43002e-38	down	yes
ENSBTAG00000008864	LY96	ENSBTAT00000011670	GO:0001530(lipopolysaccharide binding);GO:0001875(lipopolysaccharide receptor activity);GO:0031226(intrinsic component of plasma membrane);GO:0031663(lipopolysaccharide-mediated signaling pathway);GO:0031666(positive regulation of lipopolysaccharide-mediated signaling pathway);GO:0032496(response to lipopolysaccharide);GO:0032497(detection of lipopolysaccharide);GO:0032760(positive regulation of …	04064(NF-kappa B signaling pathway);04620(Toll-like receptor signaling pathway);05133(Pertussis);05145(Toxoplasmosis)	K05400	NA	lymphocyte antigen 96 [Source:VGNC Symbol;Acc:VGNC:53867]	protein_coding	8.54288	9.23487	33.7213	37.1404	0.250879	-1.99493	1.16964e-36	1.99929e-35	down	yes
ENSBTAG00000014891	SRSF7	ENSBTAT00000033124;ENSBTAT00000071548	GO:0000381(regulation of alternative mRNA splicing, via spliceosome);GO:0003676(nucleic acid binding);GO:0003723(RNA binding);GO:0005634(nucleus);GO:0005654(nucleoplasm);GO:0005737(cytoplasm);GO:0006397(mRNA processing);GO:0008270(zinc ion binding);GO:0008380(RNA splicing);GO:0016607(nuclear speck);GO:0019904(protein domain specific binding);GO:0045292(mRNA cis splicing, via spliceosome);GO:00468…	03040(Spliceosome);05168(Herpes simplex virus 1 infection);05168(Herpes simplex virus 1 infection)	K12896	NA	serine and arginine rich splicing factor 7 [Source:VGNC Symbol;Acc:VGNC:35303]	protein_coding	21.6293	20.0695	48.6586	55.8711	0.398918	-1.32583	1.02617e-35	1.71794e-34	down	yes
ENSBTAG00000004288	GSTA4	ENSBTAT00000028640;ENSBTAT00000069040;ENSBTAT00000085668;ENSBTAT00000074785	GO:0004364(glutathione transferase activity);GO:0005515(protein binding);GO:0005737(cytoplasm);GO:0006749(glutathione metabolic process);GO:0006805(xenobiotic metabolic process);GO:0016740(transferase activity);GO:0042802(identical protein binding);GO:0042803(protein homodimerization activity);GO:0042803(protein homodimerization activity)	00480(Glutathione metabolism);00980(Metabolism of xenobiotics by cytochrome P450);00982(Drug metabolism - cytochrome P450);00983(Drug metabolism - other enzymes);01524(Platinum drug resistance);05200(Pathways in cancer);05204(Chemical carcinogenesis);05225(Hepatocellular carcinoma);05418(Fluid shear stress and atherosclerosis);05418(Fluid shear stress and atherosclerosis)	K00799	EC:2.5.1.18	glutathione S-transferase alpha 4 [Source:VGNC Symbol;Acc:VGNC:53979]	protein_coding	14.3596	12.8387	32.1204	37.1668	0.392545	-1.34907	5.91068e-35	9.71263e-34	down	yes
ENSBTAG00000008758	KIF20A	ENSBTAT00000011539;ENSBTAT00000072601	GO:0000166(nucleotide binding);GO:0000281(mitotic cytokinesis);GO:0001578(microtubule bundle formation);GO:0003777(microtubule motor activity);GO:0005524(ATP binding);GO:0005634(nucleus);GO:0005654(nucleoplasm);GO:0005737(cytoplasm);GO:0005794(Golgi apparatus);GO:0005819(spindle);GO:0005856(cytoskeleton);GO:0005871(kinesin complex);GO:0005874(microtubule);GO:0007018(microtubule-based movement);GO…	NA	K10402	NA	kinesin family member 20A [Source:VGNC Symbol;Acc:VGNC:30594]	protein_coding	0.451491	0.209597	22.5533	21.8964	0.0148727	-6.07119	3.67799e-33	5.72676e-32	down	yes
ENSBTAG00000032961	IER3IP1	ENSBTAT00000046794	GO:0005783(endoplasmic reticulum);GO:0005789(endoplasmic reticulum membrane);GO:0006888(endoplasmic reticulum to Golgi vesicle-mediated transport);GO:0016020(membrane);GO:0016021(integral component of membrane);GO:0030134(COPII-coated ER to Golgi transport vesicle);GO:0030173(integral component of Golgi membrane);GO:2000269(regulation of fibroblast apoptotic process)	NA	K22939	NA	immediate early response 3-interacting protein 1 [Source:NCBI gene;Acc:101906131]	protein_coding	24.837	22.9022	50.2132	51.6817	0.468513	-1.09384	4.44325e-32	6.7224e-31	down	yes
ENSBTAG00000009948	TRIM25	ENSBTAT00000013121;ENSBTAT00000074626;ENSBTAT00000071265	GO:0005515(protein binding);GO:0005654(nucleoplasm);GO:0005737(cytoplasm);GO:0005829(cytosol);GO:0006511(ubiquitin-dependent protein catabolic process);GO:0006513(protein monoubiquitination);GO:0016604(nuclear body);GO:0030433(ubiquitin-dependent ERAD pathway);GO:0043123(positive regulation of I-kappaB kinase/NF-kappaB signaling);GO:0043627(response to estrogen);GO:0045087(innate immune response)…	04064(NF-kappa B signaling pathway);04622(RIG-I-like receptor signaling pathway);05164(Influenza A);05164(Influenza A)	K10652	EC:2.3.2.27	tripartite motif containing 25 [Source:VGNC Symbol;Acc:VGNC:36322]	protein_coding	8.92499	9.12748	21.0629	20.6719	0.432552	-1.20905	6.29326e-32	9.483e-31	down	yes
ENSBTAG00000008216	RRM2	ENSBTAT00000010802;ENSBTAT00000072262	GO:0004748(ribonucleoside-diphosphate reductase activity, thioredoxin disulfide as acceptor);GO:0005829(cytosol);GO:0005971(ribonucleoside-diphosphate reductase complex);GO:0008199(ferric iron binding);GO:0009262(deoxyribonucleotide metabolic process);GO:0009263(deoxyribonucleotide biosynthetic process);GO:0016491(oxidoreductase activity);GO:0042803(protein homodimerization activity);GO:0051259(p…	00230(Purine metabolism);00240(Pyrimidine metabolism);00480(Glutathione metabolism);00983(Drug metabolism - other enzymes);04115(p53 signaling pathway);04115(p53 signaling pathway)	K10808	EC:1.17.4.1	ribonucleotide reductase regulatory subunit M2 [Source:VGNC Symbol;Acc:VGNC:34165]	protein_coding	0.978215	0.482321	36.4702	38.0031	0.0196116	-5.67215	1.37863e-31	2.05749e-30	down	yes
ENSBTAG00000051519	ENSBTAG00000051519	ENSBTAT00000081768	GO:0005524(ATP binding);GO:0006457(protein folding);GO:0051082(unfolded protein binding)	NA	NA	NA		protein_coding	4.82819	6.60444	25.5382	26.6128	0.219222	-2.18954	9.34853e-31	1.35939e-29	down	yes
[truncated: 500 more rows]

## Sheet: KO vs WT
gene_id	gene_name	transcript_id	GO	KEGG	KO_ENTRY	EC	Description	trans_type	FPKM.KO1	FPKM.KO2	FPKM.WT1	FPKM.WT2	fc	log2(fc)	pval	qval	regulation	significant
[truncated: 719 more rows]

[truncated: 1 more sheets: WT_LT vs WT]
